# Supplementary material for: Prevalence of respiratory viruses among paediatric patients in acute respiratory illnesses in Malaysia
Source: PLoS One. 2022 Aug 3;17(8):e0265288. doi: 10.1371/journal.pone.0265288 (PMC9348681; doi:10.1371/journal.pone.0265288)
Supplement: S1 Data — (XLSX) [file pone.0265288.s001.xlsx]

## Sheet: format1
year	Month	Lab Number	Test Item Name	Test Results Description
2017	Feb	17013017	Adenovirus	POSITIVE
2017	Mar	17016250	Adenovirus	POSITIVE
2017	Mar	17022215	Adenovirus	POSITIVE
2017	Apr	17024421	Adenovirus	POSITIVE
2017	Apr	17028801	Adenovirus	POSITIVE
2017	Apr	17029999	Adenovirus	POSITIVE
2017	jul	17053238	Adenovirus	POSITIVE
2017	Aug	17058654	Adenovirus	POSITIVE
2017	Aug	17058655	Adenovirus	POSITIVE
2017	Aug	17063188	Adenovirus	POSITIVE
2017	Sept	17067047	Adenovirus	POSITIVE
2017	Sept	17067415	Adenovirus	POSITIVE
2017	Oct	17076370	Adenovirus	POSITIVE
2017	Oct	17076574	Adenovirus	POSITIVE
2017	Oct	17077021	Adenovirus	POSITIVE
2017	Nov	17081507	Adenovirus	POSITIVE
2017	Nov	17085358	Adenovirus	POSITIVE
2017	Nov	17087871	Adenovirus	POSITIVE
2018	Jan	18002560	Adenovirus	POSITIVE
2018	Apr	18030844	Adenovirus	POSITIVE
2018	May	18035512	Adenovirus	POSITIVE
2018	Aug	18058289	Adenovirus	POSITIVE
2018	Aug	18060855	Adenovirus	POSITIVE
2018	Aug	18062141	Adenovirus	POSITIVE
2018	Dec	18100408	Adenovirus	DETECTED
2019	Mar	19026430	Adenovirus	DETECTED
2019	Apr	19033075	Adenovirus	DETECTED
2019	May	19040712	Adenovirus	DETECTED
2019	May	19044674	Adenovirus	DETECTED
2019	Jun	19050410	Adenovirus	DETECTED
2019	Jun	19051092	Adenovirus	DETECTED
2019	Jun	19051255	Adenovirus	DETECTED
2019	Jun	19052348	Adenovirus	DETECTED
2019	Jun	19053488	Adenovirus	DETECTED
2019	Jun	19055359	Adenovirus	DETECTED
2019	Jun	19055360	Adenovirus	DETECTED
2019	Jul	19056561	Adenovirus	DETECTED
2019	Jul	19056594	Adenovirus	DETECTED
2019	Jul	19057930	Adenovirus	DETECTED
2019	Jul	19065622	Adenovirus	DETECTED
2019	Jul	19066989	Adenovirus	DETECTED
2019	Aug	19075113	Adenovirus	DETECTED
2019	Aug	19075342	Adenovirus	DETECTED
2019	Oct	19089795	Adenovirus	DETECTED
2019	Oct	19090650	Adenovirus	DETECTED
2019	Oct	19091992	Adenovirus	DETECTED
2019	Oct	19093919	Adenovirus	DETECTED
2019	Oct	19095328	Adenovirus	DETECTED
2019	Oct	19097508	Adenovirus	DETECTED
2019	Oct	19098680	Adenovirus	DETECTED
2019	Oct	19098688	Adenovirus	DETECTED
2019	Oct	19099600	Adenovirus	DETECTED
2019	Oct	19099608	Adenovirus	DETECTED
2019	Nov	19102859	Adenovirus	DETECTED
2019	Nov	19104559	Adenovirus	DETECTED
2019	Nov	19107540	Adenovirus	DETECTED
2019	Dec	19111083	Adenovirus	DETECTED
2019	Dec	19119184	Adenovirus	DETECTED
2015	Aug	15002981	Adenovirus	POSITIVE
2015	Aug	15003123	Adenovirus	POSITIVE
2015	Aug	15003242	Adenovirus	POSITIVE
2015	Aug	15003277	Adenovirus	POSITIVE
2015	Sept	15003566	Adenovirus	POSITIVE
2015	Sept	15003632	Adenovirus	POSITIVE
2015	Sept	15003648	Adenovirus	POSITIVE
2015	Sept	15003649	Adenovirus	POSITIVE
2015	Sept	15003728	Adenovirus	POSITIVE
2015	Sept	15003746	Adenovirus	POSITIVE
2015	Sept	15003829	Adenovirus	POSITIVE
2015	Oct	15004242	Adenovirus	POSITIVE
2015	Nov	15004543	Adenovirus	POSITIVE
2015	Nov	15004680	Adenovirus	POSITIVE
2015	Nov	15004851	Adenovirus	POSITIVE
2015	Nov	15004983	Adenovirus	POSITIVE
2015	Dec	15005438	Adenovirus	POSITIVE
2015	Dec	15005481	Adenovirus	POSITIVE
2016	Jan	16000021	Adenovirus	POSITIVE
2016	Jan	16000085	Adenovirus	POSITIVE
2016	Mar	16001084	Adenovirus	POSITIVE
2016	Jun	16002443	Adenovirus	POSITIVE
2016	Jun	16002570	Adenovirus	POSITIVE
2016	Jul	16003036	Adenovirus	POSITIVE
2016	Aug	16003141	Adenovirus	POSITIVE
2016	Aug	16003347	Adenovirus	POSITIVE
2016	Oct	16004064	Adenovirus	POSITIVE
2016	Oct	16004274	Adenovirus	POSITIVE
2016	Oct	16004305	Adenovirus	POSITIVE
2016	Nov	16004580	Adenovirus	POSITIVE
2016	Nov	16004622	Adenovirus	POSITIVE
2017	Jan	17000107	Adenovirus	POSITIVE
2017	Jan	17000108	Adenovirus	POSITIVE
2017	Jan	17000208	Adenovirus	POSITIVE
2017	Jan	17000271	Adenovirus	POSITIVE
2017	Jan	17000283	Adenovirus	POSITIVE
2017	Mar	17001095	Adenovirus	POSITIVE
2017	Mar	17001096	Adenovirus	POSITIVE
2017	Jul	17002715	Adenovirus	POSITIVE
2017	Jul	17002780	Adenovirus	POSITIVE
2017	Jul	17002840	Adenovirus	POSITIVE
2017	Jul	17002991	Adenovirus	POSITIVE
2017	Aug	17003196	Adenovirus	POSITIVE
2017	Sept	17003512	Adenovirus	POSITIVE
2017	Sept	17003521	Adenovirus	POSITIVE
2017	Dec	17004816	Adenovirus	POSITIVE
2018	Feb	18000602	Adenovirus	POSITIVE
2018	Mar	18000720	Adenovirus	POSITIVE
2018	Mar	18000739	Adenovirus	POSITIVE
2018	Mar	18000752	Adenovirus	POSITIVE
2018	Mar	18000753	Adenovirus	POSITIVE
2018	Mar	18000833	Adenovirus	POSITIVE
2018	Apr	18001151	Adenovirus	POSITIVE
2018	Apr	18001193	Adenovirus	POSITIVE
2018	Apr	18001258	Adenovirus	POSITIVE
2018	Apr	18001376	Adenovirus	POSITIVE
2018	Apr	18001418	Adenovirus	POSITIVE
2018	Apr	18001466	Adenovirus	POSITIVE
2018	May	18001577	Adenovirus	POSITIVE
2018	May	18001771	Adenovirus	POSITIVE
2018	May	18001787	Adenovirus	POSITIVE
2018	May	18001825	Adenovirus	POSITIVE
2018	Aug	18002701	Adenovirus	POSITIVE
2018	Aug	18002702	Adenovirus	POSITIVE
2018	Sept	18003027	Adenovirus	POSITIVE
2018	Oct	18003346	Adenovirus	POSITIVE
2018	Oct	18003487	Adenovirus	POSITIVE
2019	Mar	19000697	Adenovirus	POSITIVE
2019	Mar	19000791	Adenovirus	POSITIVE
2019	Mar	19000839	Adenovirus	POSITIVE
2019	Apr	19001116	Adenovirus	POSITIVE
2019	Apr	19001209	Adenovirus	POSITIVE
2019	May	19001463	Adenovirus	POSITIVE
2019	May	19001498	Adenovirus	POSITIVE
2019	Jun	19001766	Adenovirus	DETECTED
2019	Jun	19001816	Adenovirus	DETECTED
2019	Jun	19002081	Adenovirus	DETECTED
2019	Jul	19002266	Adenovirus	DETECTED
2019	Jul	19002338	Adenovirus	DETECTED
2019	Jul	19002356	Adenovirus	DETECTED
2019	Jul	19002434	Adenovirus	DETECTED
2019	Jul	19002500	Adenovirus	DETECTED
2019	Aug	19002562	Adenovirus	DETECTED
2019	Aug	19002656	Adenovirus	DETECTED
2019	Aug	19002658	Adenovirus	DETECTED
2019	Aug	19002711	Adenovirus	DETECTED
2019	Aug	19002873	Adenovirus	DETECTED
2019	Aug	19002882	Adenovirus	DETECTED
2019	Aug	19002918	Adenovirus	DETECTED
2019	Aug	19002919	Adenovirus	DETECTED
2019	Sept	19002957	Adenovirus	DETECTED
2019	Sept	19003040	Adenovirus	DETECTED
2019	Sept	19003091	Adenovirus	DETECTED
2019	Sept	19003122	Adenovirus	DETECTED
2019	Sept	19003123	Adenovirus	DETECTED
2019	Oct	19003374	Adenovirus	DETECTED
2019	Oct	19003383	Adenovirus	DETECTED
2019	Nov	19003779	Adenovirus	DETECTED
2019	Nov	19003788	Adenovirus	DETECTED
2019	Nov	19003797	Adenovirus	DETECTED
2019	Nov	19003798	Adenovirus	DETECTED
2019	Nov	19003971	Adenovirus	DETECTED
2019	Nov	19003982	Adenovirus	DETECTED
2019	Nov	19004036	Adenovirus	DETECTED
2019	Nov	19004037	Adenovirus	DETECTED
2019	Nov	19004044	Adenovirus	DETECTED
2019	Nov	19004092	Adenovirus	DETECTED
2019	Nov	19004108	Adenovirus	DETECTED
2019	Nov	19004150	Adenovirus	DETECTED
2019	Dec	19004437	Adenovirus	DETECTED
2019	Dec	19004543	Adenovirus	DETECTED
2019	Dec	19004572	Adenovirus	DETECTED
2019	Dec	19004582	Adenovirus	DETECTED
2015	Jan	15001043	Adenovirus	POSITIVE
2015	Feb	15019368	Adenovirus	POSITIVE
2015	Mar	15020879	Adenovirus	POSITIVE
2015	Mar	15025391	Adenovirus	POSITIVE
2015	Mar	15025767	Adenovirus	POSITIVE
2015	Mar	15027085	Adenovirus	POSITIVE
2015	Mar	15027668	Adenovirus	POSITIVE
2015	Mar	15028227	Adenovirus	POSITIVE
2015	Mar	15028714	Adenovirus	POSITIVE
2015	Mar	15028864	Adenovirus	POSITIVE
2015	Apr	15031077	Adenovirus	POSITIVE
2015	Apr	15034088	Adenovirus	POSITIVE
2015	Apr	15034498	Adenovirus	POSITIVE
2015	Apr	15035721	Adenovirus	POSITIVE
2015	Apr	15036287	Adenovirus	POSITIVE
2015	Apr	15036893	Adenovirus	POSITIVE
2015	Apr	15038477	Adenovirus	POSITIVE
2015	Apr	15038479	Adenovirus	POSITIVE
2015	Apr	15038829	Adenovirus	POSITIVE
2015	Apr	15039006	Adenovirus	POSITIVE
2015	Apr	15039750	Adenovirus	POSITIVE
2015	Apr	15039805	Adenovirus	POSITIVE
2015	Apr	15040064	Adenovirus	POSITIVE
2015	Apr	15040159	Adenovirus	POSITIVE
2015	May	15041489	Adenovirus	POSITIVE
2015	May	15041838	Adenovirus	POSITIVE
2015	May	15042536	Adenovirus	POSITIVE
2015	May	15044869	Adenovirus	POSITIVE
2015	May	15045384	Adenovirus	POSITIVE
2015	May	15045747	Adenovirus	POSITIVE
2015	May	15046563	Adenovirus	POSITIVE
2015	May	15046849	Adenovirus	POSITIVE
2015	May	15047314	Adenovirus	POSITIVE
2015	May	15047440	Adenovirus	POSITIVE
2015	May	15048151	Adenovirus	POSITIVE
2015	May	15048549	Adenovirus	POSITIVE
2015	May	15049061	Adenovirus	POSITIVE
2015	May	15049494	Adenovirus	POSITIVE
2015	May	15049794	Adenovirus	POSITIVE
2015	May	15049917	Adenovirus	POSITIVE
2015	May	15050282	Adenovirus	POSITIVE
2015	May	15050654	Adenovirus	POSITIVE
2015	May	15050719	Adenovirus	POSITIVE
2015	Jun	15051000	Adenovirus	POSITIVE
2015	Jun	15051045	Adenovirus	POSITIVE
2015	Jun	15051058	Adenovirus	POSITIVE
2015	Jun	15051163	Adenovirus	POSITIVE
2015	Jun	15054269	Adenovirus	POSITIVE
2015	Jun	15055368	Adenovirus	POSITIVE
2015	Jun	15055377	Adenovirus	POSITIVE
2015	Jun	15057224	Adenovirus	POSITIVE
2015	Jun	15058571	Adenovirus	POSITIVE
2015	Jun	15058718	Adenovirus	POSITIVE
2015	Jun	15061764	Adenovirus	POSITIVE
2015	Jul	15063821	Adenovirus	POSITIVE
2015	Jul	15064359	Adenovirus	POSITIVE
2015	Jul	15066666	Adenovirus	POSITIVE
2015	Jul	15067324	Adenovirus	POSITIVE
2015	Jul	15067803	Adenovirus	POSITIVE
2015	Jul	15068021	Adenovirus	POSITIVE
2015	Jul	15068481	Adenovirus	POSITIVE
2015	Jul	15068824	Adenovirus	POSITIVE
2015	Jul	15069105	Adenovirus	POSITIVE
2015	Jul	15069510	Adenovirus	POSITIVE
2015	Aug	15074132	Adenovirus	POSITIVE
2015	Aug	15074197	Adenovirus	POSITIVE
2015	Aug	15075027	Adenovirus	POSITIVE
2015	Aug	15077330	Adenovirus	POSITIVE
2015	Aug	15079303	Adenovirus	POSITIVE
2015	Aug	15079691	Adenovirus	POSITIVE
2015	Aug	15080446	Adenovirus	POSITIVE
2015	Sept	15088662	Adenovirus	POSITIVE
2015	Sept	15088663	Adenovirus	POSITIVE
2015	Sept	15089493	Adenovirus	POSITIVE
2015	Sept	15089494	Adenovirus	POSITIVE
2015	Oct	15096862	Adenovirus	POSITIVE
2015	Oct	15098464	Adenovirus	POSITIVE
2015	Oct	15099911	Adenovirus	POSITIVE
2015	Nov	15103244	Adenovirus	POSITIVE
2015	Nov	15103267	Adenovirus	POSITIVE
2015	Nov	15103558	Adenovirus	POSITIVE
2015	Nov	15105415	Adenovirus	POSITIVE
2015	Dec	15113903	Adenovirus	POSITIVE
2015	Dec	15115885	Adenovirus	POSITIVE
2015	Dec	15117192	Adenovirus	POSITIVE
2015	Dec	15118038	Adenovirus	POSITIVE
2016	Jan	16000291	Adenovirus	POSITIVE
2016	Jan	16003206	Adenovirus	POSITIVE
2016	Jan	16005504	Adenovirus	POSITIVE
2016	Jan	16006958	Adenovirus	POSITIVE
2016	Jan	16007001	Adenovirus	POSITIVE
2016	Jan	16009438	Adenovirus	POSITIVE
2016	Feb	16012717	Adenovirus	POSITIVE
2016	Feb	16019458	Adenovirus	POSITIVE
2016	Mar	16022691	Adenovirus	POSITIVE
2016	Mar	16023919	Adenovirus	POSITIVE
2016	Mar	16024072	Adenovirus	POSITIVE
2016	Mar	16028832	Adenovirus	POSITIVE
2016	Apr	16035453	Adenovirus	POSITIVE
2016	Apr	16035555	Adenovirus	POSITIVE
2016	Apr	16036270	Adenovirus	POSITIVE
2016	Apr	16037798	Adenovirus	POSITIVE
2016	Apr	16039327	Adenovirus	POSITIVE
2016	Apr	16041020	Adenovirus	POSITIVE
2016	May	16048175	Adenovirus	POSITIVE
2016	May	16049237	Adenovirus	POSITIVE
2016	Jun	16056887	Adenovirus	POSITIVE
2016	Jun	16058492	Adenovirus	POSITIVE
2016	Jun	16060770	Adenovirus	POSITIVE
2016	Jun	16061254	Adenovirus	POSITIVE
2016	Jun	16062179	Adenovirus	POSITIVE
2016	Jul	16065412	Adenovirus	POSITIVE
2016	Jul	16066912	Adenovirus	POSITIVE
2016	Jul	16067194	Adenovirus	POSITIVE
2016	Jul	16067258	Adenovirus	POSITIVE
2016	Jul	16070860	Adenovirus	POSITIVE
2016	Jul	16072287	Adenovirus	POSITIVE
2016	Jul	16072288	Adenovirus	POSITIVE
2016	Jul	16072636	Adenovirus	POSITIVE
2016	Jul	16072927	Adenovirus	POSITIVE
2016	Aug	16073559	Adenovirus	POSITIVE
2016	Aug	16073772	Adenovirus	POSITIVE
2016	Aug	16075124	Adenovirus	POSITIVE
2016	Aug	16078240	Adenovirus	POSITIVE
2016	Aug	16079272	Adenovirus	POSITIVE
2016	Sept	16085079	Adenovirus	POSITIVE
2016	Sept	16086957	Adenovirus	POSITIVE
2016	Sept	16091955	Adenovirus	POSITIVE
2016	Oct	16100147	Adenovirus	POSITIVE
2016	Oct	16101859	Adenovirus	POSITIVE
2016	Oct	16101960	Adenovirus	POSITIVE
2016	Oct	16102840	Adenovirus	POSITIVE
2016	Oct	16104255	Adenovirus	POSITIVE
2016	Nov	16107276	Adenovirus	POSITIVE
2016	Nov	16108340	Adenovirus	POSITIVE
2016	Nov	16110143	Adenovirus	POSITIVE
2016	Nov	16110471	Adenovirus	POSITIVE
2016	Nov	16111389	Adenovirus	POSITIVE
2016	Nov	16114742	Adenovirus	POSITIVE
2016	Dec	16118519	Adenovirus	POSITIVE
2016	Dec	16123991	Adenovirus	POSITIVE
2017	Jan	17000634	Adenovirus	POSITIVE
2017	Jan	17001853	Adenovirus	POSITIVE
2017	Jan	17005550	Adenovirus	POSITIVE
2017	Jan	17006008	Adenovirus	POSITIVE
2017	Jan	17008173	Adenovirus	POSITIVE
2017	Feb	17011179	Adenovirus	POSITIVE
2017	Feb	17012090	Adenovirus	POSITIVE
2017	Feb	17013665	Adenovirus	POSITIVE
2017	Feb	17014444	Adenovirus	POSITIVE
2017	Feb	17015264	Adenovirus	POSITIVE
2017	Feb	17015266	Adenovirus	POSITIVE
2017	Feb	17016635	Adenovirus	POSITIVE
2017	Mar	17021537	Adenovirus	POSITIVE
2017	Mar	17022635	Adenovirus	POSITIVE
2017	Mar	17023078	Adenovirus	POSITIVE
2017	Mar	17023294	Adenovirus	POSITIVE
2017	Mar	17024239	Adenovirus	POSITIVE
2017	Mar	17024417	Adenovirus	POSITIVE
2017	Mar	17026674	Adenovirus	POSITIVE
2017	Mar	17026747	Adenovirus	POSITIVE
2017	Mar	17027667	Adenovirus	POSITIVE
2017	Mar	17028039	Adenovirus	POSITIVE
2017	Mar	17028564	Adenovirus	POSITIVE
2017	Mar	17028911	Adenovirus	POSITIVE
2017	Mar	17029354	Adenovirus	POSITIVE
2017	Mar	17029420	Adenovirus	POSITIVE
2017	Mar	17029763	Adenovirus	POSITIVE
2017	Mar	17030104	Adenovirus	POSITIVE
2017	Mar	17031161	Adenovirus	POSITIVE
2017	Mar	17031684	Adenovirus	POSITIVE
2017	Apr	17032034	Adenovirus	POSITIVE
2017	Apr	17033416	Adenovirus	POSITIVE
2017	Apr	17034758	Adenovirus	POSITIVE
2017	Apr	17036178	Adenovirus	POSITIVE
2017	Apr	17038283	Adenovirus	POSITIVE
2017	Apr	17038753	Adenovirus	POSITIVE
2017	Apr	17039720	Adenovirus	POSITIVE
2017	Apr	17041654	Adenovirus	POSITIVE
2017	May	17043159	Adenovirus	POSITIVE
2017	May	17045065	Adenovirus	POSITIVE
2017	May	17045558	Adenovirus	POSITIVE
2017	May	17045579	Adenovirus	POSITIVE
2017	May	17046943	Adenovirus	POSITIVE
2017	May	17046954	Adenovirus	POSITIVE
2017	May	17047896	Adenovirus	POSITIVE
2017	May	17047900	Adenovirus	POSITIVE
2017	May	17047911	Adenovirus	POSITIVE
2017	May	17047912	Adenovirus	POSITIVE
2017	May	17047915	Adenovirus	POSITIVE
2017	May	17048760	Adenovirus	POSITIVE
2017	May	17048761	Adenovirus	POSITIVE
2017	May	17049666	Adenovirus	POSITIVE
2017	May	17050105	Adenovirus	POSITIVE
2017	May	17050581	Adenovirus	POSITIVE
2017	May	17051154	Adenovirus	POSITIVE
2017	May	17051196	Adenovirus	POSITIVE
2017	May	17051799	Adenovirus	POSITIVE
2017	May	17052340	Adenovirus	POSITIVE
2017	May	17052342	Adenovirus	POSITIVE
2017	May	17052984	Adenovirus	POSITIVE
2017	May	17053035	Adenovirus	POSITIVE
2017	May	17053330	Adenovirus	POSITIVE
2017	May	17053335	Adenovirus	POSITIVE
2017	May	17054096	Adenovirus	POSITIVE
2017	Jun	17054192	Adenovirus	POSITIVE
2017	Jun	17054655	Adenovirus	POSITIVE
2017	Jun	17054746	Adenovirus	POSITIVE
2017	Jun	17054855	Adenovirus	POSITIVE
2017	Jun	17056057	Adenovirus	POSITIVE
2017	Jun	17056100	Adenovirus	POSITIVE
2017	Jun	17056104	Adenovirus	POSITIVE
2017	Jun	17056105	Adenovirus	POSITIVE
2017	Jun	17057012	Adenovirus	POSITIVE
2017	Jun	17057058	Adenovirus	POSITIVE
2017	Jun	17057243	Adenovirus	POSITIVE
2017	Jun	17058562	Adenovirus	POSITIVE
2017	Jun	17058967	Adenovirus	POSITIVE
2017	Jun	17059074	Adenovirus	POSITIVE
2017	Jun	17059386	Adenovirus	POSITIVE
2017	Jun	17059391	Adenovirus	POSITIVE
2017	Jun	17059826	Adenovirus	POSITIVE
2017	Jun	17060081	Adenovirus	POSITIVE
2017	Jun	17060085	Adenovirus	POSITIVE
2017	Jun	17060125	Adenovirus	POSITIVE
2017	Jun	17060310	Adenovirus	POSITIVE
2017	Jun	17060375	Adenovirus	POSITIVE
2017	Jun	17060699	Adenovirus	POSITIVE
2017	Jun	17061248	Adenovirus	POSITIVE
2017	Jun	17062472	Adenovirus	POSITIVE
2017	Jun	17062707	Adenovirus	POSITIVE
2017	Jun	17062834	Adenovirus	POSITIVE
2017	Jul	17064393	Adenovirus	POSITIVE
2017	Jul	17065617	Adenovirus	POSITIVE
2017	Jul	17067461	Adenovirus	POSITIVE
2017	Jul	17070093	Adenovirus	POSITIVE
2017	Jul	17072700	Adenovirus	POSITIVE
2017	Jul	17073411	Adenovirus	POSITIVE
2017	Jul	17073864	Adenovirus	POSITIVE
2017	Jul	17074251	Adenovirus	POSITIVE
2017	Jul	17074271	Adenovirus	POSITIVE
2017	Jul	17074653	Adenovirus	POSITIVE
2017	Aug	17075044	Adenovirus	POSITIVE
2017	Aug	17075409	Adenovirus	POSITIVE
2017	Aug	17076121	Adenovirus	POSITIVE
2017	Aug	17076213	Adenovirus	POSITIVE
2017	Aug	17076271	Adenovirus	POSITIVE
2017	Aug	17076599	Adenovirus	POSITIVE
2017	Aug	17076600	Adenovirus	POSITIVE
2017	Aug	17077090	Adenovirus	POSITIVE
2017	Aug	17077571	Adenovirus	POSITIVE
2017	Aug	17077809	Adenovirus	POSITIVE
2017	Aug	17080030	Adenovirus	POSITIVE
2017	Aug	17080031	Adenovirus	POSITIVE
2017	Aug	17081137	Adenovirus	POSITIVE
2017	Aug	17081176	Adenovirus	POSITIVE
2017	Aug	17081855	Adenovirus	POSITIVE
2017	Aug	17081942	Adenovirus	POSITIVE
2017	Aug	17081969	Adenovirus	POSITIVE
2017	Aug	17082052	Adenovirus	POSITIVE
2017	Aug	17082532	Adenovirus	POSITIVE
2017	Aug	17083841	Adenovirus	POSITIVE
2017	Aug	17084349	Adenovirus	POSITIVE
2017	Aug	17084743	Adenovirus	POSITIVE
2017	Sept	17086546	Adenovirus	POSITIVE
2017	Sept	17087348	Adenovirus	POSITIVE
2017	Sept	17088262	Adenovirus	POSITIVE
2017	Sept	17088781	Adenovirus	POSITIVE
2017	Sept	17089359	Adenovirus	POSITIVE
2017	Sept	17090201	Adenovirus	POSITIVE
2017	Sept	17090501	Adenovirus	POSITIVE
2017	Sept	17090649	Adenovirus	POSITIVE
2017	Sept	17091113	Adenovirus	POSITIVE
2017	Sept	17091515	Adenovirus	POSITIVE
2017	Sept	17094266	Adenovirus	POSITIVE
2017	Sept	17094382	Adenovirus	POSITIVE
2017	Sept	17094394	Adenovirus	POSITIVE
2017	Sept	17094602	Adenovirus	POSITIVE
2017	Sept	17094833	Adenovirus	POSITIVE
2017	Sept	17095322	Adenovirus	POSITIVE
2017	Sept	17095454	Adenovirus	POSITIVE
2017	Oct	17096897	Adenovirus	POSITIVE
2017	Oct	17096921	Adenovirus	POSITIVE
2017	Oct	17097001	Adenovirus	POSITIVE
2017	Oct	17097003	Adenovirus	POSITIVE
2017	Oct	17097254	Adenovirus	POSITIVE
2017	Oct	17098837	Adenovirus	POSITIVE
2017	Oct	17100219	Adenovirus	POSITIVE
2017	Oct	17101109	Adenovirus	POSITIVE
2017	Oct	17102554	Adenovirus	POSITIVE
2017	Oct	17102961	Adenovirus	POSITIVE
2017	Oct	17103489	Adenovirus	POSITIVE
2017	Oct	17103988	Adenovirus	POSITIVE
2017	Oct	17104313	Adenovirus	POSITIVE
2017	Oct	17104314	Adenovirus	POSITIVE
2017	Oct	17104830	Adenovirus	POSITIVE
2017	Nov	17108244	Adenovirus	POSITIVE
2017	Nov	17108324	Adenovirus	POSITIVE
2017	Nov	17109027	Adenovirus	POSITIVE
2017	Nov	17109473	Adenovirus	POSITIVE
2017	Nov	17111376	Adenovirus	POSITIVE
2017	Nov	17111798	Adenovirus	POSITIVE
2017	Nov	17112150	Adenovirus	POSITIVE
2017	Nov	17112163	Adenovirus	POSITIVE
2017	Nov	17113068	Adenovirus	POSITIVE
2017	Nov	17113563	Adenovirus	POSITIVE
2017	Nov	17114468	Adenovirus	POSITIVE
2017	Nov	17115113	Adenovirus	POSITIVE
2017	Nov	17116350	Adenovirus	POSITIVE
2017	Nov	17118413	Adenovirus	POSITIVE
2017	Nov	17118444	Adenovirus	POSITIVE
2017	Nov	17118839	Adenovirus	POSITIVE
2017	Dec	17119070	Adenovirus	POSITIVE
2017	Dec	17119293	Adenovirus	POSITIVE
2017	Dec	17120674	Adenovirus	POSITIVE
2017	Dec	17120757	Adenovirus	POSITIVE
2017	Dec	17121112	Adenovirus	POSITIVE
2017	Dec	17121264	Adenovirus	POSITIVE
2017	Dec	17122382	Adenovirus	POSITIVE
2017	Dec	17122386	Adenovirus	POSITIVE
2017	Dec	17124106	Adenovirus	POSITIVE
2017	Dec	17124916	Adenovirus	POSITIVE
2017	Dec	17125906	Adenovirus	POSITIVE
2017	Dec	17125985	Adenovirus	POSITIVE
2017	Dec	17126370	Adenovirus	POSITIVE
2017	Dec	17126725	Adenovirus	POSITIVE
2017	Dec	17128594	Adenovirus	POSITIVE
2017	Dec	17128913	Adenovirus	POSITIVE
2017	Dec	17128917	Adenovirus	POSITIVE
2018	Jan	18000419	Adenovirus	POSITIVE
2018	Jan	18001816	Adenovirus	POSITIVE
2018	Jan	18002180	Adenovirus	POSITIVE
2018	Jan	18002181	Adenovirus	POSITIVE
2018	Jan	18003497	Adenovirus	POSITIVE
2018	Jan	18003556	Adenovirus	POSITIVE
2018	Jan	18003944	Adenovirus	POSITIVE
2018	Jan	18004528	Adenovirus	POSITIVE
2018	Jan	18004883	Adenovirus	POSITIVE
2018	Jan	18005372	Adenovirus	POSITIVE
2018	Jan	18005451	Adenovirus	POSITIVE
2018	Jan	18007179	Adenovirus	POSITIVE
2018	Jan	18007462	Adenovirus	POSITIVE
2018	Jan	18008513	Adenovirus	POSITIVE
2018	Jan	18009191	Adenovirus	POSITIVE
2018	Jan	18009713	Adenovirus	POSITIVE
2018	Jan	18009715	Adenovirus	POSITIVE
2018	Jan	18010507	Adenovirus	POSITIVE
2018	Jan	18010508	Adenovirus	POSITIVE
2018	Feb	18011117	Adenovirus	POSITIVE
2018	Feb	18011172	Adenovirus	POSITIVE
2018	Feb	18011274	Adenovirus	POSITIVE
2018	Feb	18011739	Adenovirus	POSITIVE
2018	Feb	18012035	Adenovirus	POSITIVE
2018	Feb	18012088	Adenovirus	POSITIVE
2018	Feb	18012092	Adenovirus	POSITIVE
2018	Feb	18012120	Adenovirus	POSITIVE
2018	Feb	18012122	Adenovirus	POSITIVE
2018	Feb	18012124	Adenovirus	POSITIVE
2018	Feb	18012132	Adenovirus	POSITIVE
2018	Feb	18012138	Adenovirus	POSITIVE
2018	Feb	18012139	Adenovirus	POSITIVE
2018	Feb	18012143	Adenovirus	POSITIVE
2018	Feb	18012144	Adenovirus	POSITIVE
2018	Feb	18012148	Adenovirus	POSITIVE
2018	Feb	18012149	Adenovirus	POSITIVE
2018	Feb	18012150	Adenovirus	POSITIVE
2018	Feb	18012153	Adenovirus	POSITIVE
2018	Feb	18012160	Adenovirus	POSITIVE
2018	Feb	18012161	Adenovirus	POSITIVE
2018	Feb	18012162	Adenovirus	POSITIVE
2018	Feb	18012163	Adenovirus	POSITIVE
2018	Feb	18012164	Adenovirus	POSITIVE
2018	Feb	18012169	Adenovirus	POSITIVE
2018	Feb	18012170	Adenovirus	POSITIVE
2018	Feb	18012177	Adenovirus	POSITIVE
2018	Feb	18012179	Adenovirus	POSITIVE
2018	Feb	18012697	Adenovirus	POSITIVE
2018	Feb	18012820	Adenovirus	POSITIVE
2018	Feb	18012876	Adenovirus	POSITIVE
2018	Feb	18013138	Adenovirus	POSITIVE
2018	Feb	18013576	Adenovirus	POSITIVE
2018	Feb	18014049	Adenovirus	POSITIVE
2018	Feb	18014050	Adenovirus	POSITIVE
2018	Feb	18014141	Adenovirus	POSITIVE
2018	Feb	18014155	Adenovirus	POSITIVE
2018	Feb	18015416	Adenovirus	POSITIVE
2018	Feb	18015948	Adenovirus	POSITIVE
2018	Feb	18016306	Adenovirus	POSITIVE
2018	Feb	18016991	Adenovirus	POSITIVE
2018	Feb	18017390	Adenovirus	POSITIVE
2018	Feb	18017573	Adenovirus	POSITIVE
2018	Feb	18017855	Adenovirus	POSITIVE
2018	Feb	18017953	Adenovirus	POSITIVE
2018	Feb	18019510	Adenovirus	POSITIVE
2018	Feb	18020007	Adenovirus	POSITIVE
2018	Feb	18020009	Adenovirus	POSITIVE
2018	Feb	18020361	Adenovirus	POSITIVE
2018	Feb	18020381	Adenovirus	POSITIVE
2018	Feb	18020450	Adenovirus	POSITIVE
2018	Mar	18020924	Adenovirus	POSITIVE
2018	Mar	18021032	Adenovirus	POSITIVE
2018	Mar	18021242	Adenovirus	POSITIVE
2018	Mar	18021649	Adenovirus	POSITIVE
2018	Mar	18022030	Adenovirus	POSITIVE
2018	Mar	18022134	Adenovirus	POSITIVE
2018	Mar	18023059	Adenovirus	POSITIVE
2018	Mar	18023178	Adenovirus	POSITIVE
2018	Mar	18023865	Adenovirus	POSITIVE
2018	Mar	18024012	Adenovirus	POSITIVE
2018	Mar	18024335	Adenovirus	POSITIVE
2018	Mar	18024460	Adenovirus	POSITIVE
2018	Mar	18025197	Adenovirus	POSITIVE
2018	Mar	18025332	Adenovirus	POSITIVE
2018	Mar	18025823	Adenovirus	POSITIVE
2018	Mar	18025832	Adenovirus	POSITIVE
2018	Mar	18026213	Adenovirus	POSITIVE
2018	Mar	18026501	Adenovirus	POSITIVE
2018	Mar	18026661	Adenovirus	POSITIVE
2018	Mar	18026853	Adenovirus	POSITIVE
2018	Mar	18026964	Adenovirus	POSITIVE
2018	Mar	18026969	Adenovirus	POSITIVE
2018	Mar	18027837	Adenovirus	POSITIVE
2018	Mar	18027970	Adenovirus	POSITIVE
2018	Mar	18028560	Adenovirus	POSITIVE
2018	Mar	18029062	Adenovirus	POSITIVE
2018	Mar	18029823	Adenovirus	POSITIVE
2018	Mar	18030316	Adenovirus	POSITIVE
2018	Mar	18030330	Adenovirus	POSITIVE
2018	Mar	18031078	Adenovirus	POSITIVE
2018	Mar	18031983	Adenovirus	POSITIVE
2018	Apr	18032078	Adenovirus	POSITIVE
2018	Apr	18034277	Adenovirus	POSITIVE
2018	Apr	18034284	Adenovirus	POSITIVE
2018	Apr	18034596	Adenovirus	POSITIVE
2018	Apr	18034712	Adenovirus	POSITIVE
2018	Apr	18035130	Adenovirus	POSITIVE
2018	Apr	18035557	Adenovirus	POSITIVE
2018	Apr	18035680	Adenovirus	POSITIVE
2018	Apr	18035989	Adenovirus	POSITIVE
2018	Apr	18035993	Adenovirus	POSITIVE
2018	Apr	18036506	Adenovirus	POSITIVE
2018	Apr	18036860	Adenovirus	POSITIVE
2018	Apr	18037119	Adenovirus	POSITIVE
2018	Apr	18037126	Adenovirus	POSITIVE
2018	Apr	18038158	Adenovirus	POSITIVE
2018	Apr	18038587	Adenovirus	POSITIVE
2018	Apr	18038803	Adenovirus	POSITIVE
2018	Apr	18038837	Adenovirus	POSITIVE
2018	Apr	18038841	Adenovirus	POSITIVE
2018	Apr	18039741	Adenovirus	POSITIVE
2018	Apr	18040225	Adenovirus	POSITIVE
2018	Apr	18040227	Adenovirus	POSITIVE
2018	Apr	18040228	Adenovirus	POSITIVE
2018	Apr	18040641	Adenovirus	POSITIVE
2018	Apr	18040684	Adenovirus	POSITIVE
2018	Apr	18040687	Adenovirus	POSITIVE
2018	Apr	18040730	Adenovirus	POSITIVE
2018	Apr	18041476	Adenovirus	POSITIVE
2018	Apr	18041977	Adenovirus	POSITIVE
2018	Apr	18042176	Adenovirus	POSITIVE
2018	Apr	18042187	Adenovirus	POSITIVE
2018	Apr	18042206	Adenovirus	POSITIVE
2018	Apr	18042230	Adenovirus	POSITIVE
2018	Apr	18042610	Adenovirus	POSITIVE
2018	Apr	18042644	Adenovirus	POSITIVE
2018	Apr	18042646	Adenovirus	POSITIVE
2018	May	18042910	Adenovirus	POSITIVE
2018	May	18043684	Adenovirus	POSITIVE
2018	May	18043685	Adenovirus	POSITIVE
2018	May	18044127	Adenovirus	POSITIVE
2018	May	18044424	Adenovirus	POSITIVE
2018	May	18044469	Adenovirus	POSITIVE
2018	May	18044964	Adenovirus	POSITIVE
2018	May	18044965	Adenovirus	POSITIVE
2018	May	18045877	Adenovirus	POSITIVE
2018	May	18046026	Adenovirus	POSITIVE
2018	May	18046372	Adenovirus	POSITIVE
2018	May	18046507	Adenovirus	POSITIVE
2018	May	18046988	Adenovirus	POSITIVE
2018	May	18048488	Adenovirus	POSITIVE
2018	May	18049834	Adenovirus	POSITIVE
2018	May	18049942	Adenovirus	POSITIVE
2018	May	18051491	Adenovirus	POSITIVE
2018	May	18051507	Adenovirus	POSITIVE
2018	May	18051508	Adenovirus	POSITIVE
2018	May	18051964	Adenovirus	POSITIVE
2018	May	18052094	Adenovirus	POSITIVE
2018	May	18052523	Adenovirus	POSITIVE
2018	May	18052634	Adenovirus	POSITIVE
2018	Jun	18053569	Adenovirus	POSITIVE
2018	Jun	18053809	Adenovirus	POSITIVE
2018	Jun	18053844	Adenovirus	POSITIVE
2018	Jun	18053947	Adenovirus	POSITIVE
2018	Jun	18053948	Adenovirus	POSITIVE
2018	Jun	18055421	Adenovirus	POSITIVE
2018	Jun	18055580	Adenovirus	POSITIVE
2018	Jun	18055653	Adenovirus	POSITIVE
2018	Jun	18055710	Adenovirus	POSITIVE
2018	Jun	18056490	Adenovirus	POSITIVE
2018	Jun	18056683	Adenovirus	POSITIVE
2018	Jun	18056788	Adenovirus	POSITIVE
2018	Jun	18057998	Adenovirus	POSITIVE
2018	Jun	18058384	Adenovirus	POSITIVE
2018	Jun	18058634	Adenovirus	POSITIVE
2018	Jun	18060864	Adenovirus	POSITIVE
2018	Jun	18061668	Adenovirus	POSITIVE
2018	Jun	18061706	Adenovirus	POSITIVE
2018	Jun	18061807	Adenovirus	POSITIVE
2018	Jul	18063072	Adenovirus	POSITIVE
2018	Jul	18063901	Adenovirus	POSITIVE
2018	Jul	18064322	Adenovirus	POSITIVE
2018	Jul	18064479	Adenovirus	POSITIVE
2018	Jul	18064538	Adenovirus	POSITIVE
2018	Jul	18065125	Adenovirus	POSITIVE
2018	Jul	18065631	Adenovirus	POSITIVE
2018	Jul	18066026	Adenovirus	POSITIVE
2018	Jul	18067263	Adenovirus	POSITIVE
2018	Jul	18067423	Adenovirus	POSITIVE
2018	Jul	18068466	Adenovirus	POSITIVE
2018	Jul	18068808	Adenovirus	POSITIVE
2018	Jul	18068925	Adenovirus	POSITIVE
2018	Jul	18069627	Adenovirus	POSITIVE
2018	Jul	18069640	Adenovirus	POSITIVE
2018	Jul	18070049	Adenovirus	POSITIVE
2018	Jul	18070552	Adenovirus	POSITIVE
2018	Jul	18070783	Adenovirus	POSITIVE
2018	Jul	18070959	Adenovirus	POSITIVE
2018	Jul	18070960	Adenovirus	POSITIVE
2018	Jul	18070961	Adenovirus	POSITIVE
2018	Jul	18070962	Adenovirus	POSITIVE
2018	Jul	18071701	Adenovirus	POSITIVE
2018	Jul	18071777	Adenovirus	POSITIVE
2018	Jul	18071854	Adenovirus	POSITIVE
2018	Jul	18072170	Adenovirus	POSITIVE
2018	Jul	18072541	Adenovirus	POSITIVE
2018	Jul	18072577	Adenovirus	POSITIVE
2018	Jul	18072594	Adenovirus	POSITIVE
2018	Jul	18073010	Adenovirus	POSITIVE
2018	Jul	18073011	Adenovirus	POSITIVE
2018	Jul	18073345	Adenovirus	POSITIVE
2018	Jul	18073797	Adenovirus	POSITIVE
2018	Aug	18073868	Adenovirus	POSITIVE
2018	Aug	18074232	Adenovirus	POSITIVE
2018	Aug	18074301	Adenovirus	POSITIVE
2018	Aug	18074317	Adenovirus	POSITIVE
2018	Aug	18074675	Adenovirus	POSITIVE
2018	Aug	18076347	Adenovirus	POSITIVE
2018	Aug	18076539	Adenovirus	POSITIVE
2018	Aug	18076585	Adenovirus	POSITIVE
2018	Aug	18076923	Adenovirus	POSITIVE
2018	Aug	18077313	Adenovirus	POSITIVE
2018	Aug	18077334	Adenovirus	POSITIVE
2018	Aug	18077833	Adenovirus	POSITIVE
2018	Aug	18077908	Adenovirus	POSITIVE
2018	Aug	18078838	Adenovirus	POSITIVE
2018	Aug	18078864	Adenovirus	POSITIVE
2018	Aug	18079316	Adenovirus	POSITIVE
2018	Aug	18079730	Adenovirus	POSITIVE
2018	Aug	18080202	Adenovirus	POSITIVE
2018	Aug	18081054	Adenovirus	POSITIVE
2018	Aug	18081750	Adenovirus	POSITIVE
2018	Aug	18082309	Adenovirus	POSITIVE
2018	Sept	18085008	Adenovirus	POSITIVE
2018	Sept	18086410	Adenovirus	POSITIVE
2018	Sept	18086654	Adenovirus	POSITIVE
2018	Sept	18087636	Adenovirus	POSITIVE
2018	Sept	18088141	Adenovirus	POSITIVE
2018	Sept	18090007	Adenovirus	POSITIVE
2018	Sept	18090340	Adenovirus	POSITIVE
2018	Sept	18090617	Adenovirus	POSITIVE
2018	Sept	18090943	Adenovirus	POSITIVE
2018	Sept	18091205	Adenovirus	POSITIVE
2018	Sept	18091488	Adenovirus	POSITIVE
2018	Sept	18091494	Adenovirus	POSITIVE
2018	Sept	18091598	Adenovirus	POSITIVE
2018	Sept	18092297	Adenovirus	POSITIVE
2018	Sept	18092831	Adenovirus	POSITIVE
2018	Sept	18093326	Adenovirus	POSITIVE
2018	Sept	18094529	Adenovirus	POSITIVE
2018	Sept	18094603	Adenovirus	POSITIVE
2018	Sept	18094636	Adenovirus	POSITIVE
2018	Sept	18095330	Adenovirus	POSITIVE
2018	Oct	18095755	Adenovirus	POSITIVE
2018	Oct	18097848	Adenovirus	POSITIVE
2018	Oct	18098158	Adenovirus	POSITIVE
2018	Oct	18098313	Adenovirus	POSITIVE
2018	Oct	18098315	Adenovirus	POSITIVE
2018	Oct	18100160	Adenovirus	POSITIVE
2018	Oct	18100676	Adenovirus	POSITIVE
2018	Oct	18102297	Adenovirus	POSITIVE
2018	Oct	18104098	Adenovirus	POSITIVE
2018	Oct	18104583	Adenovirus	POSITIVE
2018	Oct	18104948	Adenovirus	POSITIVE
2018	Oct	18104967	Adenovirus	POSITIVE
2018	Oct	18105433	Adenovirus	POSITIVE
2018	Oct	18105957	Adenovirus	DETECTED
2018	Oct	18106901	Adenovirus	POSITIVE
2018	Oct	18107736	Adenovirus	POSITIVE
2018	Nov	18109082	Adenovirus	POSITIVE
2018	Nov	18109152	Adenovirus	POSITIVE
2018	Nov	18109636	Adenovirus	POSITIVE
2018	Nov	18109862	Adenovirus	POSITIVE
2018	Nov	18109945	Adenovirus	POSITIVE
2018	Nov	18110502	Adenovirus	POSITIVE
2018	Nov	18110649	Adenovirus	POSITIVE
2018	Nov	18110881	Adenovirus	POSITIVE
2018	Nov	18112713	Adenovirus	POSITIVE
2018	Nov	18113787	Adenovirus	POSITIVE
2018	Nov	18114465	Adenovirus	POSITIVE
2018	Nov	18116353	Adenovirus	POSITIVE
2018	Nov	18117981	Adenovirus	POSITIVE
2018	Nov	18118439	Adenovirus	POSITIVE
2018	Dec	18119276	Adenovirus	POSITIVE
2018	Dec	18119894	Adenovirus	POSITIVE
2018	Dec	18119959	Adenovirus	POSITIVE
2018	Dec	18120268	Adenovirus	POSITIVE
2018	Dec	18120277	Adenovirus	POSITIVE
2018	Dec	18120330	Adenovirus	POSITIVE
2018	Dec	18120333	Adenovirus	POSITIVE
2018	Dec	18122911	Adenovirus	POSITIVE
2018	Dec	18123164	Adenovirus	POSITIVE
2018	Dec	18124912	Adenovirus	POSITIVE
2018	Dec	18125713	Adenovirus	POSITIVE
2018	Dec	18125739	Adenovirus	POSITIVE
2018	Dec	18125796	Adenovirus	POSITIVE
2018	Dec	18126696	Adenovirus	POSITIVE
2019	Jan	19000075	Adenovirus	POSITIVE
2019	Jan	19000457	Adenovirus	POSITIVE
2019	Jan	19003311	Adenovirus	POSITIVE
2019	Jan	19003313	Adenovirus	POSITIVE
2019	Jan	19004002	Adenovirus	POSITIVE
2019	Jan	19004281	Adenovirus	POSITIVE
2019	Jan	19004313	Adenovirus	POSITIVE
2019	Jan	19004748	Adenovirus	POSITIVE
2019	Jan	19005722	Adenovirus	POSITIVE
2019	Jan	19005746	Adenovirus	POSITIVE
2019	Jan	19008043	Adenovirus	POSITIVE
2019	Jan	19009035	Adenovirus	POSITIVE
2019	Jan	19010204	Adenovirus	POSITIVE
2019	Jan	19011686	Adenovirus	POSITIVE
2019	Feb	19012132	Adenovirus	POSITIVE
2019	Feb	19012525	Adenovirus	POSITIVE
2019	Feb	19012887	Adenovirus	POSITIVE
2019	Feb	19013487	Adenovirus	POSITIVE
2019	Feb	19015604	Adenovirus	POSITIVE
2019	Feb	19016638	Adenovirus	POSITIVE
2019	Feb	19017658	Adenovirus	POSITIVE
2019	Feb	19017712	Adenovirus	POSITIVE
2019	Feb	19018548	Adenovirus	POSITIVE
2019	Feb	19020404	Adenovirus	POSITIVE
2019	Mar	19023368	Adenovirus	POSITIVE
2019	Mar	19023405	Adenovirus	POSITIVE
2019	Mar	19024522	Adenovirus	POSITIVE
2019	Mar	19024855	Adenovirus	POSITIVE
2019	Mar	19026445	Adenovirus	POSITIVE
2019	Mar	19027007	Adenovirus	POSITIVE
2019	Mar	19027957	Adenovirus	POSITIVE
2019	Mar	19030964	Adenovirus	POSITIVE
2019	Mar	19031041	Adenovirus	POSITIVE
2019	Mar	19031910	Adenovirus	POSITIVE
2019	Mar	19032007	Adenovirus	POSITIVE
2019	Mar	19032350	Adenovirus	POSITIVE
2019	Mar	19033205	Adenovirus	POSITIVE
2019	Apr	19033711	Adenovirus	POSITIVE
2019	Apr	19034575	Adenovirus	POSITIVE
2019	Apr	19035405	Adenovirus	POSITIVE
2019	Apr	19036644	Adenovirus	POSITIVE
2019	Apr	19038378	Adenovirus	POSITIVE
2019	Apr	19039128	Adenovirus	POSITIVE
2019	Apr	19040518	Adenovirus	POSITIVE
2019	Apr	19040569	Adenovirus	POSITIVE
2019	Apr	19041802	Adenovirus	POSITIVE
2019	Apr	19042127	Adenovirus	POSITIVE
2019	Apr	19042384	Adenovirus	POSITIVE
2019	Apr	19042778	Adenovirus	POSITIVE
2019	Apr	19043168	Adenovirus	POSITIVE
2019	May	19045149	Adenovirus	POSITIVE
2019	May	19045980	Adenovirus	POSITIVE
2019	May	19047469	Adenovirus	POSITIVE
2019	May	19049304	Adenovirus	POSITIVE
2019	May	19049646	Adenovirus	POSITIVE
2019	May	19052193	Adenovirus	POSITIVE
2019	May	19052219	Adenovirus	POSITIVE
2019	May	19052380	Adenovirus	POSITIVE
2019	May	19053155	Adenovirus	POSITIVE
2019	May	19053590	Adenovirus	POSITIVE
2019	May	19055033	Adenovirus	POSITIVE
2019	May	19055186	Adenovirus	POSITIVE
2019	Jun	19057243	Adenovirus	POSITIVE
2019	Jun	19057245	Adenovirus	POSITIVE
2019	Jun	19057411	Adenovirus	POSITIVE
2019	Jun	19057931	Adenovirus	POSITIVE
2019	Jun	19059210	Adenovirus	POSITIVE
2019	Jun	19059730	Adenovirus	POSITIVE
2019	Jun	19062558	Adenovirus	POSITIVE
2019	Jun	19063024	Adenovirus	POSITIVE
2019	Jun	19063657	Adenovirus	POSITIVE
2019	Jun	19063731	Adenovirus	POSITIVE
2019	Jun	19064310	Adenovirus	POSITIVE
2019	Jun	19064942	Adenovirus	POSITIVE
2019	Jun	19065929	Adenovirus	POSITIVE
2019	Jul	19067476	Adenovirus	POSITIVE
2019	Jul	19067616	Adenovirus	POSITIVE
2019	Jul	19068433	Adenovirus	POSITIVE
2019	Jul	19069394	Adenovirus	POSITIVE
2019	Jul	19070231	Adenovirus	POSITIVE
2019	Jul	19072238	Adenovirus	POSITIVE
2019	Jul	19072648	Adenovirus	POSITIVE
2019	Jul	19072975	Adenovirus	POSITIVE
2019	Jul	19073590	Adenovirus	POSITIVE
2019	Jul	19073611	Adenovirus	POSITIVE
2019	Jul	19073898	Adenovirus	POSITIVE
2019	Jul	19073932	Adenovirus	POSITIVE
2019	Jul	19074844	Adenovirus	POSITIVE
2019	Jul	19074889	Adenovirus	POSITIVE
2019	Jul	19075361	Adenovirus	POSITIVE
2019	Jul	19076964	Adenovirus	POSITIVE
2019	Jul	19076996	Adenovirus	POSITIVE
2019	Jul	19076997	Adenovirus	POSITIVE
2019	Aug	19078339	Adenovirus	POSITIVE
2019	Aug	19078838	Adenovirus	POSITIVE
2019	Aug	19079070	Adenovirus	POSITIVE
2019	Aug	19079236	Adenovirus	POSITIVE
2019	Aug	19079238	Adenovirus	POSITIVE
2019	Aug	19079550	Adenovirus	POSITIVE
2019	Aug	19079593	Adenovirus	POSITIVE
2019	Aug	19079775	Adenovirus	POSITIVE
2019	Aug	19080651	Adenovirus	POSITIVE
2019	Aug	19080972	Adenovirus	POSITIVE
2019	Aug	19083541	Adenovirus	POSITIVE
2019	Aug	19083543	Adenovirus	POSITIVE
2019	Aug	19083672	Adenovirus	POSITIVE
2019	Aug	19084553	Adenovirus	POSITIVE
2019	Aug	19085610	Adenovirus	POSITIVE
2019	Aug	19086455	Adenovirus	POSITIVE
2019	Aug	19087309	Adenovirus	POSITIVE
2019	Aug	19088707	Adenovirus	POSITIVE
2019	Sept	19092306	Adenovirus	POSITIVE
2019	Sept	19092632	Adenovirus	POSITIVE
2019	Sept	19093336	Adenovirus	POSITIVE
2019	Sept	19093761	Adenovirus	POSITIVE
2019	Sept	19094621	Adenovirus	POSITIVE
2019	Sept	19095630	Adenovirus	POSITIVE
2019	Sept	19097466	Adenovirus	POSITIVE
2019	Sept	19097522	Adenovirus	POSITIVE
2019	Sept	19097836	Adenovirus	POSITIVE
2019	Sept	19098939	Adenovirus	POSITIVE
2019	Sept	19098952	Adenovirus	POSITIVE
2019	Sept	19099308	Adenovirus	POSITIVE
2019	Sept	19099831	Adenovirus	POSITIVE
2019	Sept	19100981	Adenovirus	POSITIVE
2019	Oct	19102362	Adenovirus	POSITIVE
2019	Oct	19104287	Adenovirus	POSITIVE
2019	Oct	19106316	Adenovirus	POSITIVE
2019	Oct	19110400	Adenovirus	POSITIVE
2019	Oct	19111751	Adenovirus	POSITIVE
2019	Nov	19113332	Adenovirus	POSITIVE
2019	Nov	19114278	Adenovirus	POSITIVE
2019	Nov	19116302	Adenovirus	POSITIVE
2019	Nov	19116306	Adenovirus	POSITIVE
2019	Nov	19116337	Adenovirus	POSITIVE
2019	Nov	19117147	Adenovirus	POSITIVE
2019	Nov	19118053	Adenovirus	POSITIVE
2019	Nov	19118881	Adenovirus	POSITIVE
2019	Nov	19119283	Adenovirus	POSITIVE
2019	Nov	19119327	Adenovirus	POSITIVE
2019	Nov	19121208	Adenovirus	POSITIVE
2019	Nov	19121587	Adenovirus	POSITIVE
2019	Nov	19121659	Adenovirus	POSITIVE
2019	Dec	19123805	Adenovirus	POSITIVE
2019	Dec	19124251	Adenovirus	POSITIVE
2019	Dec	19125233	Adenovirus	POSITIVE
2019	Dec	19126191	Adenovirus	POSITIVE
2019	Dec	19129936	Adenovirus	POSITIVE
2019	Dec	19129954	Adenovirus	POSITIVE
2019	Dec	19130049	Adenovirus	POSITIVE
2019	Dec	19131413	Adenovirus	POSITIVE
2019	Dec	19131746	Adenovirus	POSITIVE
2019	Dec	19132148	Adenovirus	POSITIVE
2019	Dec	19133057	Adenovirus	POSITIVE
2019	Dec	19133555	Adenovirus	POSITIVE
2019	May	19200726	Adenovirus	POSITIVE
2019	Aug	19202331	Adenovirus	POSITIVE
2018	Jan	18001805	Adenovirus	DETECTED
2018	Jan	18001833	Adenovirus	DETECTED
2018	Jan	18002063	Adenovirus	DETECTED
2018	Jan	18002321	Adenovirus	DETECTED
2018	Jan	18002554	Adenovirus	DETECTED
2018	Jan	18002690	Adenovirus	DETECTED
2018	Jan	18002723	Adenovirus	DETECTED
2018	Jan	18003002	Adenovirus	DETECTED
2018	Jan	18003074	Adenovirus	DETECTED
2018	Jan	18003542	Adenovirus	DETECTED
2018	Jan	18003613	Adenovirus	DETECTED
2018	Feb	18004097	Adenovirus	DETECTED
2018	Feb	18004125	Adenovirus	DETECTED
2018	Feb	18004233	Adenovirus	DETECTED
2018	Feb	18004324	Adenovirus	DETECTED
2018	Feb	18004325	Adenovirus	DETECTED
2018	Feb	18004431	Adenovirus	DETECTED
2018	Feb	18004501	Adenovirus	DETECTED
2018	Feb	18004502	Adenovirus	DETECTED
2018	Feb	18004590	Adenovirus	DETECTED
2018	Feb	18004952	Adenovirus	DETECTED
2018	Feb	18005264	Adenovirus	DETECTED
2018	Feb	18005332	Adenovirus	DETECTED
2018	Feb	18005432	Adenovirus	DETECTED
2018	Feb	18006103	Adenovirus	DETECTED
2018	Feb	18006235	Adenovirus	DETECTED
2018	Feb	18006513	Adenovirus	DETECTED
2018	Feb	18006604	Adenovirus	DETECTED
2018	Feb	18006614	Adenovirus	DETECTED
2018	Feb	18006712	Adenovirus	DETECTED
2018	Feb	18006750	Adenovirus	DETECTED
2018	Feb	18006807	Adenovirus	DETECTED
2018	Feb	18006926	Adenovirus	DETECTED
2018	Feb	18007009	Adenovirus	DETECTED
2018	Mar	18007509	Adenovirus	DETECTED
2018	Mar	18007753	Adenovirus	DETECTED
2018	Mar	18007886	Adenovirus	DETECTED
2018	Mar	18008867	Adenovirus	DETECTED
2018	Mar	18008963	Adenovirus	DETECTED
2018	Mar	18009278	Adenovirus	DETECTED
2018	Mar	18009292	Adenovirus	DETECTED
2018	Mar	18009816	Adenovirus	DETECTED
2018	Mar	18010145	Adenovirus	DETECTED
2018	Mar	18010267	Adenovirus	DETECTED
2018	Mar	18010412	Adenovirus	DETECTED
2018	Mar	18010604	Adenovirus	DETECTED
2018	Mar	18010756	Adenovirus	DETECTED
2018	Mar	18010765	Adenovirus	DETECTED
2018	Mar	18010869	Adenovirus	DETECTED
2018	Mar	18011015	Adenovirus	DETECTED
2018	Apr	18011561	Adenovirus	DETECTED
2018	Apr	18011563	Adenovirus	DETECTED
2018	Apr	18011638	Adenovirus	DETECTED
2018	Apr	18011768	Adenovirus	DETECTED
2018	Apr	18011773	Adenovirus	DETECTED
2018	Apr	18011978	Adenovirus	DETECTED
2018	Apr	18011988	Adenovirus	DETECTED
2018	Apr	18012237	Adenovirus	DETECTED
2018	Apr	18012442	Adenovirus	DETECTED
2018	Apr	18012619	Adenovirus	DETECTED
2018	Apr	18012881	Adenovirus	DETECTED
2018	Apr	18012921	Adenovirus	DETECTED
2018	Apr	18013118	Adenovirus	DETECTED
2018	Apr	18013468	Adenovirus	DETECTED
2018	Apr	18013469	Adenovirus	DETECTED
2018	Apr	18013975	Adenovirus	DETECTED
2018	Apr	18014108	Adenovirus	DETECTED
2018	Apr	18014382	Adenovirus	DETECTED
2018	Apr	18014571	Adenovirus	DETECTED
2018	Apr	18014577	Adenovirus	DETECTED
2018	Apr	18014808	Adenovirus	DETECTED
2018	Apr	18014835	Adenovirus	DETECTED
2018	Apr	18014850	Adenovirus	DETECTED
2018	Apr	18015070	Adenovirus	DETECTED
2018	Apr	18015086	Adenovirus	DETECTED
2018	May	18015264	Adenovirus	DETECTED
2018	May	18015448	Adenovirus	DETECTED
2018	May	18015598	Adenovirus	DETECTED
2018	May	18015768	Adenovirus	DETECTED
2018	May	18015781	Adenovirus	DETECTED
2018	May	18016086	Adenovirus	DETECTED
2018	May	18016455	Adenovirus	DETECTED
2018	May	18016465	Adenovirus	DETECTED
2018	May	18016510	Adenovirus	DETECTED
2018	May	18016581	Adenovirus	DETECTED
2018	May	18017275	Adenovirus	DETECTED
2018	May	18017816	Adenovirus	DETECTED
2018	May	18017896	Adenovirus	DETECTED
2018	May	18018044	Adenovirus	DETECTED
2018	May	18018116	Adenovirus	DETECTED
2018	May	18018277	Adenovirus	DETECTED
2018	May	18018372	Adenovirus	DETECTED
2018	May	18018497	Adenovirus	DETECTED
2018	May	18018672	Adenovirus	DETECTED
2018	May	18018796	Adenovirus	DETECTED
2018	May	18018842	Adenovirus	DETECTED
2018	Jun	18019003	Adenovirus	DETECTED
2018	Jun	18019207	Adenovirus	DETECTED
2018	Jun	18019269	Adenovirus	DETECTED
2018	Jun	18019717	Adenovirus	DETECTED
2018	Jun	18019949	Adenovirus	DETECTED
2018	Jun	18019991	Adenovirus	DETECTED
2018	Jun	18020041	Adenovirus	DETECTED
2018	Jun	18020340	Adenovirus	DETECTED
2018	Jun	18020551	Adenovirus	DETECTED
2018	Jun	18020592	Adenovirus	DETECTED
2018	Jun	18020684	Adenovirus	DETECTED
2018	Jun	18020694	Adenovirus	DETECTED
2018	Jun	18020946	Adenovirus	DETECTED
2018	Jun	18021281	Adenovirus	DETECTED
2018	Jun	18021336	Adenovirus	DETECTED
2018	Jun	18021484	Adenovirus	DETECTED
2018	Jun	18021671	Adenovirus	DETECTED
2018	Jun	18021884	Adenovirus	DETECTED
2018	Jun	18022318	Adenovirus	DETECTED
2018	Jun	18022364	Adenovirus	DETECTED
2018	Jun	18022766	Adenovirus	DETECTED
2018	Jul	18022960	Adenovirus	DETECTED
2018	Jul	18023253	Adenovirus	DETECTED
2018	Jul	18023978	Adenovirus	DETECTED
2018	Jul	18024018	Adenovirus	DETECTED
2018	Jul	18024081	Adenovirus	DETECTED
2018	Jul	18024500	Adenovirus	DETECTED
2018	Jul	18024577	Adenovirus	DETECTED
2018	Jul	18024853	Adenovirus	DETECTED
2018	Jul	18025009	Adenovirus	DETECTED
2018	Jul	18025448	Adenovirus	DETECTED
2018	jul	18025469	Adenovirus	DETECTED
2018	Jul	18026006	Adenovirus	DETECTED
2018	Jul	18026009	Adenovirus	DETECTED
2018	Jul	18026054	Adenovirus	DETECTED
2018	Jul	18026187	Adenovirus	DETECTED
2018	Jul	18026212	Adenovirus	DETECTED
2018	Jul	18026301	Adenovirus	DETECTED
2018	Jul	18026351	Adenovirus	DETECTED
2018	Jul	18026822	Adenovirus	DETECTED
2018	Jul	18026918	Adenovirus	DETECTED
2018	Jul	18027275	Adenovirus	DETECTED
2018	Jul	18027283	Adenovirus	DETECTED
2018	Aug	18027808	Adenovirus	DETECTED
2018	Aug	18027890	Adenovirus	DETECTED
2018	Aug	18027896	Adenovirus	DETECTED
2018	Aug	18027901	Adenovirus	DETECTED
2018	Aug	18028041	Adenovirus	DETECTED
2018	Aug	18028051	Adenovirus	DETECTED
2018	Aug	18028267	Adenovirus	DETECTED
2018	Aug	18028396	Adenovirus	DETECTED
2018	Aug	18028559	Adenovirus	DETECTED
2018	Aug	18028780	Adenovirus	DETECTED
2018	Aug	18029181	Adenovirus	DETECTED
2018	Aug	18029302	Adenovirus	DETECTED
2018	Aug	18029309	Adenovirus	DETECTED
2018	Aug	18029598	Adenovirus	DETECTED
2018	Aug	18030069	Adenovirus	DETECTED
2018	Aug	18030240	Adenovirus	DETECTED
2018	Aug	18030391	Adenovirus	DETECTED
2018	Aug	18030393	Adenovirus	DETECTED
2018	Aug	18030518	Adenovirus	DETECTED
2018	Aug	18031072	Adenovirus	DETECTED
2018	Sept	18033501	Adenovirus	DETECTED
2018	Sept	18033812	Adenovirus	DETECTED
2018	Sept	18034013	Adenovirus	DETECTED
2018	Sept	18034424	Adenovirus	DETECTED
2018	Sept	18034819	Adenovirus	DETECTED
2018	Sept	18034974	Adenovirus	DETECTED
2018	Sept	18035255	Adenovirus	DETECTED
2018	Sept	18035316	Adenovirus	DETECTED
2018	Sept	18035461	Adenovirus	DETECTED
2018	Sept	18035577	Adenovirus	DETECTED
2018	Sept	18035616	Adenovirus	DETECTED
2018	Dec	18035738	Adenovirus	DETECTED
2018	Sept	18035764	Adenovirus	DETECTED
2018	Sept	18036096	Adenovirus	DETECTED
2018	Sept	18036375	Adenovirus	DETECTED
2018	Oct	18036496	Adenovirus	DETECTED
2018	Oct	18036687	Adenovirus	DETECTED
2018	Oct	18037003	Adenovirus	DETECTED
2018	Oct	18037026	Adenovirus	DETECTED
2018	Oct	18037185	Adenovirus	DETECTED
2018	Oct	18037540	Adenovirus	DETECTED
2018	Oct	18037889	Adenovirus	DETECTED
2018	Oct	18037996	Adenovirus	DETECTED
2018	Oct	18038888	Adenovirus	DETECTED
2018	Oct	18038898	Adenovirus	DETECTED
2018	Oct	18039221	Adenovirus	DETECTED
2018	Oct	18039423	Adenovirus	DETECTED
2018	Oct	18039539	Adenovirus	DETECTED
2018	Oct	18040149	Adenovirus	DETECTED
2018	Oct	18040263	Adenovirus	DETECTED
2018	Oct	18040471	Adenovirus	DETECTED
2018	Nov	18040725	Adenovirus	DETECTED
2018	Nov	18040733	Adenovirus	DETECTED
2018	Nov	18040913	Adenovirus	DETECTED
2018	Nov	18040921	Adenovirus	DETECTED
2018	Nov	18041686	Adenovirus	DETECTED
2018	Nov	18041773	Adenovirus	DETECTED
2018	Nov	18042378	Adenovirus	DETECTED
2018	Nov	18043182	Adenovirus	DETECTED
2018	Nov	18043192	Adenovirus	DETECTED
2018	Nov	18043867	Adenovirus	DETECTED
2018	Nov	18044000	Adenovirus	DETECTED
2018	Nov	18044015	Adenovirus	DETECTED
2018	Nov	18044094	Adenovirus	DETECTED
2018	Nov	18044164	Adenovirus	DETECTED
2018	Nov	18044464	Adenovirus	DETECTED
2018	Nov	18044478	Adenovirus	DETECTED
2018	Nov	18044714	Adenovirus	DETECTED
2018	Dec	18045328	Adenovirus	DETECTED
2018	Dec	18045422	Adenovirus	DETECTED
2018	Dec	18045665	Adenovirus	DETECTED
2018	Dec	18047074	Adenovirus	DETECTED
2018	Dec	18047181	Adenovirus	DETECTED
2018	Dec	18047246	Adenovirus	DETECTED
2018	Dec	18047470	Adenovirus	DETECTED
2018	Dec	18047868	Adenovirus	DETECTED
2018	Dec	18047915	Adenovirus	DETECTED
2018	Dec	18048333	Adenovirus	DETECTED
2018	Dec	18048737	Adenovirus	DETECTED
2018	Dec	18049005	Adenovirus	DETECTED
2018	Dec	18049493	Adenovirus	DETECTED
2019	Jan	19000035	Adenovirus	DETECTED
2019	Jan	19000984	Adenovirus	DETECTED
2019	Jan	19002430	Adenovirus	DETECTED
2019	Mar	19009069	Adenovirus	DETECTED
2019	Mar	19009142	Adenovirus	DETECTED
2019	Mar	19009348	Adenovirus	DETECTED
2019	Mar	19009350	Adenovirus	DETECTED
2019	Mar	19009522	Adenovirus	DETECTED
2019	Mar	19009590	Adenovirus	DETECTED
2019	Mar	19010039	Adenovirus	DETECTED
2019	Mar	19011599	Adenovirus	DETECTED
2019	Mar	19012899	Adenovirus	DETECTED
2019	Apr	19017016	Adenovirus	DETECTED
2019	Apr	19017779	Adenovirus	DETECTED
2019	Apr	19017964	Adenovirus	DETECTED
2019	Apr	19018198	Adenovirus	DETECTED
2019	Apr	19018472	Adenovirus	DETECTED
2019	Apr	19018541	Adenovirus	DETECTED
2019	Apr	19018960	Adenovirus	DETECTED
2019	May	19019627	Adenovirus	DETECTED
2019	May	19021372	Adenovirus	DETECTED
2019	May	19021413	Adenovirus	DETECTED
2019	May	19021901	Adenovirus	DETECTED
2019	May	19022071	Adenovirus	DETECTED
2019	May	19022105	Adenovirus	DETECTED
2019	May	19022288	Adenovirus	DETECTED
2019	May	19022506	Adenovirus	DETECTED
2019	May	19022598	Adenovirus	DETECTED
2019	May	19022681	Adenovirus	DETECTED
2019	May	19022712	Adenovirus	DETECTED
2019	May	19022867	Adenovirus	DETECTED
2019	Jun	19025213	Adenovirus	DETECTED
2019	Jun	19025344	Adenovirus	DETECTED
2019	Jun	19026909	Adenovirus	DETECTED
2019	Jun	19028147	Adenovirus	DETECTED
2019	Jun	19028320	Adenovirus	DETECTED
2019	Jun	19028593	Adenovirus	DETECTED
2019	Jun	19028788	Adenovirus	DETECTED
2019	Jun	19028802	Adenovirus	DETECTED
2019	Jun	19028890	Adenovirus	DETECTED
2019	Jun	19029149	Adenovirus	DETECTED
2019	Jun	19029208	Adenovirus	DETECTED
2019	Jul	19030244	Adenovirus	DETECTED
2019	Jul	19030315	Adenovirus	DETECTED
2019	Jul	19032827	Adenovirus	DETECTED
2019	Jul	19033048	Adenovirus	DETECTED
2019	Jul	19033105	Adenovirus	DETECTED
2019	Jul	19034831	Adenovirus	DETECTED
2019	Jul	19034832	Adenovirus	DETECTED
2019	Jul	19035029	Adenovirus	DETECTED
2019	Jul	19035030	Adenovirus	DETECTED
2019	Jul	19035309	Adenovirus	DETECTED
2019	Jul	19035438	Adenovirus	DETECTED
2019	Jul	19035602	Adenovirus	DETECTED
2019	Aug	19036008	Adenovirus	DETECTED
2019	Aug	19036422	Adenovirus	DETECTED
2019	Aug	19036545	Adenovirus	DETECTED
2019	Aug	19037649	Adenovirus	DETECTED
2019	Aug	19037787	Adenovirus	DETECTED
2019	Aug	19038239	Adenovirus	DETECTED
2019	Aug	19038255	Adenovirus	DETECTED
2019	Aug	19038256	Adenovirus	DETECTED
2019	Aug	19038623	Adenovirus	DETECTED
2019	Aug	19038631	Adenovirus	DETECTED
2019	Aug	19038632	Adenovirus	DETECTED
2019	Aug	19038682	Adenovirus	DETECTED
2019	Aug	19038721	Adenovirus	DETECTED
2019	Aug	19038733	Adenovirus	DETECTED
2019	Aug	19039323	Adenovirus	DETECTED
2019	Aug	19039900	Adenovirus	DETECTED
2019	Aug	19040083	Adenovirus	DETECTED
2019	Aug	19040089	Adenovirus	DETECTED
2019	Aug	19041120	Adenovirus	DETECTED
2019	Sept	19041556	Adenovirus	DETECTED
2019	Sept	19042748	Adenovirus	DETECTED
2019	Sept	19042960	Adenovirus	POSITIVE
2019	Sept	19043013	Adenovirus	DETECTED
2019	Sept	19044193	Adenovirus	DETECTED
2019	Sept	19044221	Adenovirus	DETECTED
2019	Sept	19044343	Adenovirus	DETECTED
2019	Sept	19045280	Adenovirus	DETECTED
2019	Sept	19045305	Adenovirus	DETECTED
2019	Sept	19045607	Adenovirus	DETECTED
2019	Sept	19045814	Adenovirus	DETECTED
2019	Sept	19045839	Adenovirus	DETECTED
2019	Sept	19046030	Adenovirus	DETECTED
2019	Sept	19046332	Adenovirus	DETECTED
2019	Sept	19046340	Adenovirus	DETECTED
2019	Oct	19047287	Adenovirus	DETECTED
2019	Oct	19047571	Adenovirus	DETECTED
2019	Oct	19047840	Adenovirus	DETECTED
2019	Oct	19047841	Adenovirus	DETECTED
2019	Oct	19047842	Adenovirus	DETECTED
2019	Oct	19047918	Adenovirus	DETECTED
2019	Oct	19047933	Adenovirus	DETECTED
2019	Oct	19049412	Adenovirus	DETECTED
2019	Oct	19050597	Adenovirus	DETECTED
2019	Oct	19050705	Adenovirus	DETECTED
2019	Oct	19050981	Adenovirus	DETECTED
2019	Nov	19053342	Adenovirus	DETECTED
2019	Nov	19054317	Adenovirus	DETECTED
2019	Nov	19054902	Adenovirus	DETECTED
2019	Nov	19055169	Adenovirus	DETECTED
2019	Nov	19055170	Adenovirus	DETECTED
2019	Nov	19056139	Adenovirus	DETECTED
2019	Dec	19056919	Adenovirus	DETECTED
2019	Dec	19058387	Adenovirus	DETECTED
2019	Dec	19058709	Adenovirus	DETECTED
2019	Dec	19059074	Adenovirus	DETECTED
2019	Dec	19059432	Adenovirus	DETECTED
2019	Dec	19059455	Adenovirus	DETECTED
2019	Dec	19059530	Adenovirus	DETECTED
2019	Dec	19059739	Adenovirus	DETECTED
2019	Dec	19060121	Adenovirus	DETECTED
2019	Dec	19061202	Adenovirus	DETECTED
2019	Dec	19061382	Adenovirus	DETECTED
2019	Dec	19061473	Adenovirus	DETECTED
2019	Dec	19061496	Adenovirus	DETECTED
2015	Jun	15024855	Adenovirus	POSITIVE
2015	Jul	15026835	Adenovirus	POSITIVE
2015	Sept	15038780	Adenovirus	POSITIVE
2015	Nov	15043310	Adenovirus	POSITIVE
2016	Feb	16007965	Adenovirus	POSITIVE
2016	Apr	16014346	Adenovirus	POSITIVE
2016	Apr	16015376	Adenovirus	POSITIVE
2016	Jun	16024174	Adenovirus	POSITIVE
2016	Jun	16024341	Adenovirus	POSITIVE
2016	Oct	16043240	Adenovirus	POSITIVE
2016	Oct	16043384	Adenovirus	POSITIVE
2016	Oct	16045724	Adenovirus	POSITIVE
2016	Oct	16046240	Adenovirus	POSITIVE
2016	Dec	16051064	Adenovirus	POSITIVE
2016	Dec	16053655	Adenovirus	POSITIVE
2016	Dec	16054204	Adenovirus	POSITIVE
2017	Jan	17002337	Adenovirus	POSITIVE
2017	Feb	17005097	Adenovirus	POSITIVE
2017	Feb	17006677	Adenovirus	POSITIVE
2017	Mar	17009037	Adenovirus	POSITIVE
2017	Mar	17009222	Adenovirus	POSITIVE
2017	Mar	17009974	Adenovirus	POSITIVE
2017	Mar	17010610	Adenovirus	POSITIVE
2017	Mar	17011398	Adenovirus	POSITIVE
2017	Mar	17012465	Adenovirus	POSITIVE
2017	Apr	17016598	Adenovirus	POSITIVE
2017	Apr	17016773	Adenovirus	POSITIVE
2017	Apr	17016998	Adenovirus	POSITIVE
2017	May	17018639	Adenovirus	POSITIVE
2017	May	17020128	Adenovirus	POSITIVE
2017	May	17020750	Adenovirus	POSITIVE
2017	May	17021482	Adenovirus	POSITIVE
2017	Jun	17022325	Adenovirus	POSITIVE
2017	Jul	17029213	Adenovirus	POSITIVE
2017	Jul	17029373	Adenovirus	POSITIVE
2017	Oct	17040359	Adenovirus	POSITIVE
2017	Oct	17043083	Adenovirus	POSITIVE
2017	Nov	17043607	Adenovirus	POSITIVE
2017	Nov	17043863	Adenovirus	POSITIVE
2017	Dec	17047797	Adenovirus	POSITIVE
2018	Jan	18003597	Adenovirus	POSITIVE
2018	Feb	18005415	Adenovirus	POSITIVE
2018	Feb	18005425	Adenovirus	POSITIVE
2018	Feb	18007325	Adenovirus	POSITIVE
2018	Mar	18008980	Adenovirus	POSITIVE
2018	Mar	18010266	Adenovirus	POSITIVE
2018	Mar	18010859	Adenovirus	POSITIVE
2018	Mar	18011625	Adenovirus	POSITIVE
2018	Apr	18013467	Adenovirus	POSITIVE
2018	Apr	18013631	Adenovirus	POSITIVE
2018	Apr	18013714	Adenovirus	POSITIVE
2018	Apr	18014678	Adenovirus	POSITIVE
2018	May	18015494	Adenovirus	POSITIVE
2018	May	18016598	Adenovirus	POSITIVE
2018	May	18016963	Adenovirus	POSITIVE
2018	May	18018833	Adenovirus	POSITIVE
2018	May	18018870	Adenovirus	POSITIVE
2018	Jun	18020104	Adenovirus	POSITIVE
2018	Jun	18020444	Adenovirus	POSITIVE
2018	Jun	18020635	Adenovirus	POSITIVE
2018	Jun	18021494	Adenovirus	POSITIVE
2018	Jul	18023682	Adenovirus	POSITIVE
2018	Jul	18025342	Adenovirus	POSITIVE
2018	Jul	18025724	Adenovirus	POSITIVE
2018	Aug	18028675	Adenovirus	POSITIVE
2018	Aug	18028781	Adenovirus	POSITIVE
2018	Aug	18029041	Adenovirus	POSITIVE
2018	Aug	18029293	Adenovirus	POSITIVE
2018	Sept	18033638	Adenovirus	DETECTED
2018	Sept	18035446	Adenovirus	DETECTED
2018	Oct	18038301	Adenovirus	DETECTED
2018	Nov	18042292	Adenovirus	DETECTED
2018	Nov	18042852	Adenovirus	DETECTED
2018	Nov	18042856	Adenovirus	DETECTED
2018	Nov	18043928	Adenovirus	DETECTED
2019	Jan	19000534	Adenovirus	DETECTED
2019	Jan	19001463	Adenovirus	DETECTED
2019	Feb	19005625	Adenovirus	DETECTED
2019	Feb	19008461	Adenovirus	POSITIVE
2019	Mar	19009534	Adenovirus	DETECTED
2019	Mar	19011292	Adenovirus	DETECTED
2019	Mar	19011431	Adenovirus	DETECTED
2019	Apr	19014959	Adenovirus	DETECTED
2019	Apr	19016398	Adenovirus	POSITIVE
2019	Apr	19016921	Adenovirus	DETECTED
2019	Apr	19017033	Adenovirus	DETECTED
2019	May	19021653	Adenovirus	DETECTED
2019	Jun	19024056	Adenovirus	DETECTED
2019	Jun	19024897	Adenovirus	DETECTED
2019	Jun	19025030	Adenovirus	DETECTED
2019	Jul	19028642	Adenovirus	DETECTED
2019	Jul	19029413	Adenovirus	DETECTED
2019	Jul	19030007	Adenovirus	DETECTED
2019	Jul	19030029	Adenovirus	DETECTED
2019	Jul	19030370	Adenovirus	DETECTED
2019	Aug	19032116	Adenovirus	DETECTED
2019	Aug	19032629	Adenovirus	DETECTED
2019	Aug	19032787	Adenovirus	DETECTED
2019	Aug	19033743	Adenovirus	DETECTED
2019	Aug	19034486	Adenovirus	DETECTED
2019	Sept	19036593	Adenovirus	DETECTED
2019	Sept	19040092	Adenovirus	DETECTED
2019	Oct	19043660	Adenovirus	DETECTED
2019	Oct	19044400	Adenovirus	DETECTED
2019	Oct	19044409	Adenovirus	DETECTED
2019	Nov	19049300	Adenovirus	DETECTED
2019	Dec	19053533	Adenovirus	DETECTED
2016	Sept	16030586	Adenovirus	POSITIVE
2016	Sept	16031006	Adenovirus	POSITIVE
2016	Oct	16038586	Adenovirus	POSITIVE
2017	Jan	17001472	Adenovirus	POSITIVE
2017	Jun	17025540	Adenovirus	POSITIVE
2017	Aug	17035318	Adenovirus	POSITIVE
2017	Aug	17035886	Adenovirus	POSITIVE
2017	Sept	17038255	Adenovirus	POSITIVE
2017	Nov	17048177	Adenovirus	POSITIVE
2018	Jan	18002208	Adenovirus	POSITIVE
2018	Jan	18004016	Adenovirus	POSITIVE
2018	Feb	18007040	Adenovirus	POSITIVE
2018	May	18021025	Adenovirus	POSITIVE
2018	Jun	18028536	Adenovirus	POSITIVE
2018	Jul	18032331	Adenovirus	POSITIVE
2018	Aug	18037894	Adenovirus	POSITIVE
2018	Aug	18038575	Adenovirus	POSITIVE
2018	Aug	18040772	Adenovirus	DETECTED
2018	Aug	18040775	Adenovirus	DETECTED
2018	Aug	18041039	Adenovirus	POSITIVE
2018	Sept	18043511	Adenovirus	POSITIVE
2018	Oct	18053800	Adenovirus	DETECTED
2018	Nov	18055030	Adenovirus	DETECTED
2019	Jan	19001958	Adenovirus	DETECTED
2019	Jan	19006557	Adenovirus	DETECTED
2019	Feb	19007057	Adenovirus	DETECTED
2019	Feb	19007228	Adenovirus	DETECTED
2019	Feb	19011971	Adenovirus	DETECTED
2019	Mar	19013848	Adenovirus	DETECTED
2019	Mar	19015377	Adenovirus	DETECTED
2019	Mar	19017622	Adenovirus	DETECTED
2019	Apr	19019707	Adenovirus	DETECTED
2019	Apr	19022432	Adenovirus	DETECTED
2019	Apr	19022634	Adenovirus	DETECTED
2019	May	19026318	Adenovirus	DETECTED
2019	May	19029764	Adenovirus	DETECTED
2019	May	19030173	Adenovirus	DETECTED
2019	May	19030697	Adenovirus	DETECTED
2019	May	19031043	Adenovirus	DETECTED
2019	Jun	19033827	Adenovirus	DETECTED
2019	Jun	19034182	Adenovirus	DETECTED
2019	Jun	19039275	Adenovirus	DETECTED
2019	Jul	19041312	Adenovirus	DETECTED
2019	Jul	19043318	Adenovirus	DETECTED
2019	Jul	19047199	Adenovirus	DETECTED
2019	Jul	19047411	Adenovirus	DETECTED
2019	Jul	19047627	Adenovirus	DETECTED
2019	Aug	19050530	Adenovirus	DETECTED
2019	Aug	19051239	Adenovirus	DETECTED
2019	Aug	19051824	Adenovirus	DETECTED
2019	Aug	19052212	Adenovirus	DETECTED
2019	Aug	19055374	Adenovirus	DETECTED
2019	Sept	19056380	Adenovirus	DETECTED
2019	Sept	19056693	Adenovirus	DETECTED
2019	Sept	19057523	Adenovirus	DETECTED
2019	Sept	19058939	Adenovirus	DETECTED
2019	Sept	19059703	Adenovirus	DETECTED
2019	Sept	19059842	Adenovirus	DETECTED
2019	Sept	19061374	Adenovirus	DETECTED
2019	Sept	19061415	Adenovirus	DETECTED
2019	Sept	19061637	Adenovirus	DETECTED
2019	Sept	19062189	Adenovirus	DETECTED
2019	Sept	19062308	Adenovirus	DETECTED
2019	Sept	19062888	Adenovirus	DETECTED
2019	Oct	19064233	Adenovirus	DETECTED
2019	Oct	19064490	Adenovirus	DETECTED
2019	Oct	19064629	Adenovirus	DETECTED
2019	Oct	19067510	Adenovirus	DETECTED
2019	Oct	19067815	Adenovirus	DETECTED
2019	Oct	19068007	Adenovirus	DETECTED
2019	Oct	19068328	Adenovirus	DETECTED
2019	Oct	19068334	Adenovirus	DETECTED
2019	Oct	19068449	Adenovirus	DETECTED
2019	Oct	19068532	Adenovirus	DETECTED
2019	Oct	19068728	Adenovirus	DETECTED
2019	Nov	19076051	Adenovirus	DETECTED
2019	Nov	19076362	Adenovirus	DETECTED
2019	Nov	19076433	Adenovirus	DETECTED
2019	Nov	19076774	Adenovirus	DETECTED
2019	Nov	19077534	Adenovirus	POSITIVE
2019	Nov	19077897	Adenovirus	POSITIVE
2019	Nov	19078366	Adenovirus	DETECTED
2019	Dec	19079375	Adenovirus	DETECTED
2019	Dec	19080468	Adenovirus	DETECTED
2019	Dec	19082208	Adenovirus	DETECTED
2019	Dec	19083921	Adenovirus	DETECTED
2019	Dec	19084290	Adenovirus	DETECTED
2019	Dec	19084823	Adenovirus	DETECTED
2019	Dec	19087444	Adenovirus	DETECTED
2016	Oct	16014388	Adenovirus	POSITIVE
2016	Nov	16015478	Adenovirus	POSITIVE
2016	Nov	16016106	Adenovirus	POSITIVE
2016	Dec	16017047	Adenovirus	POSITIVE
2017	Feb	17002633	Adenovirus	POSITIVE
2017	Feb	17002634	Adenovirus	POSITIVE
2017	Mar	17005333	Adenovirus	POSITIVE
2017	Apr	17006667	Adenovirus	POSITIVE
2017	Apr	17006749	Adenovirus	POSITIVE
2017	Jun	17012434	Adenovirus	POSITIVE
2017	Jul	17013302	Adenovirus	POSITIVE
2017	Jul	17013762	Adenovirus	POSITIVE
2017	Aug	17015658	Adenovirus	POSITIVE
2017	Aug	17016886	Adenovirus	POSITIVE
2017	Nov	17023067	Adenovirus	POSITIVE
2017	Nov	17023171	Adenovirus	POSITIVE
2017	Nov	17024674	Adenovirus	POSITIVE
2018	Jan	18000248	Adenovirus	POSITIVE
2018	Jan	18001082	Adenovirus	POSITIVE
2018	Jan	18002508	Adenovirus	POSITIVE
2018	Feb	18002757	Adenovirus	POSITIVE
2018	Feb	18003300	Adenovirus	POSITIVE
2018	Feb	18003935	Adenovirus	POSITIVE
2018	Feb	18003999	Adenovirus	POSITIVE
2018	Mar	18005100	Adenovirus	POSITIVE
2018	Mar	18006949	Adenovirus	POSITIVE
2018	Apr	18009493	Adenovirus	POSITIVE
2018	Apr	18009670	Adenovirus	POSITIVE
2018	Apr	18009712	Adenovirus	POSITIVE
2018	Apr	18010292	Adenovirus	POSITIVE
2018	Apr	18010612	Adenovirus	POSITIVE
2018	May	18011451	Adenovirus	POSITIVE
2018	May	18011490	Adenovirus	POSITIVE
2018	May	18012201	Adenovirus	POSITIVE
2018	May	18012469	Adenovirus	POSITIVE
2018	May	18012761	Adenovirus	POSITIVE
2018	May	18013025	Adenovirus	POSITIVE
2018	Jun	18014456	Adenovirus	POSITIVE
2018	Jul	18016059	Adenovirus	POSITIVE
2018	Jul	18016153	Adenovirus	POSITIVE
2018	Jul	18016187	Adenovirus	POSITIVE
2018	Jul	18016392	Adenovirus	POSITIVE
2018	Jul	18016462	Adenovirus	POSITIVE
2018	Jul	18016581	Adenovirus	POSITIVE
2018	Jul	18018056	Adenovirus	POSITIVE
2018	Aug	18019020	Adenovirus	POSITIVE
2018	Aug	18020028	Adenovirus	POSITIVE
2018	Aug	18020579	Adenovirus	POSITIVE
2018	Aug	18021429	Adenovirus	POSITIVE
2018	Sept	18022584	Adenovirus	POSITIVE
2018	Oct	18025496	Adenovirus	POSITIVE
2018	Oct	18026681	Adenovirus	POSITIVE
2018	Oct	18027199	Adenovirus	POSITIVE
2018	Oct	18027337	Adenovirus	POSITIVE
2018	Oct	18027354	Adenovirus	POSITIVE
2018	Oct	18027579	Adenovirus	POSITIVE
2018	Nov	18027825	Adenovirus	POSITIVE
2018	Nov	18028432	Adenovirus	POSITIVE
2018	Nov	18029361	Adenovirus	POSITIVE
2018	Nov	18029365	Adenovirus	POSITIVE
2018	Nov	18029817	Adenovirus	POSITIVE
2018	Nov	18030195	Adenovirus	POSITIVE
2018	Nov	18030358	Adenovirus	POSITIVE
2018	Dec	18032311	Adenovirus	POSITIVE
2018	Dec	18032378	Adenovirus	POSITIVE
2018	Dec	18032921	Adenovirus	POSITIVE
2018	Dec	18033379	Adenovirus	POSITIVE
2019	Jan	19000339	Adenovirus	POSITIVE
2019	Jan	19002230	Adenovirus	POSITIVE
2019	Oct	19016976	Adenovirus	DETECTED
2019	Oct	19017367	Adenovirus	DETECTED
2019	Oct	19017395	Adenovirus	DETECTED
2019	Oct	19018185	Adenovirus	DETECTED
2019	Dec	19021877	Adenovirus	DETECTED
2016	Aug	16061213	Adenovirus	POSITIVE
2017	Feb	17017045	Adenovirus	POSITIVE
2017	Aug	17065422	Adenovirus	POSITIVE
2018	Jan	18005991	Adenovirus	POSITIVE
2019	Jul	19050754	Adenovirus	DETECTED
2019	Aug	19066587	Adenovirus	DETECTED
2019	Aug	19067078	Adenovirus	DETECTED
2019	Sept	19072549	Adenovirus	DETECTED
2019	Sept	19076641	Adenovirus	DETECTED
2019	Oct	19080683	Adenovirus	DETECTED
2019	Oct	19083474	Adenovirus	DETECTED
2019	Oct	19083730	Adenovirus	DETECTED
2019	Oct	19084824	Adenovirus	DETECTED
2019	Nov	19086819	Adenovirus	DETECTED
2019	Nov	19088781	Adenovirus	DETECTED
2019	Nov	19088994	Adenovirus	DETECTED
2019	Dec	19098414	Adenovirus	DETECTED
2019	Dec	19098844	Adenovirus	DETECTED
2019	Dec	19099009	Adenovirus	DETECTED
2019	Dec	19099165	Adenovirus	DETECTED
2019	Dec	19099331	Adenovirus	DETECTED
2019	Dec	19099498	Adenovirus	DETECTED
2019	Dec	19099663	Adenovirus	DETECTED
2019	Dec	19102211	Adenovirus	DETECTED
2019	Dec	19102261	Adenovirus	DETECTED
2019	Dec	19103181	Adenovirus	DETECTED
2019	Dec	19103229	Adenovirus	DETECTED
2019	Dec	19104990	Adenovirus	DETECTED
2015	Jan	15000787	Adenovirus	POSITIVE
2015	Apr	15013160	Adenovirus	POSITIVE
2015	May	15014292	Adenovirus	POSITIVE
2015	May	15014601	Adenovirus	POSITIVE
2015	May	15016501	Adenovirus	POSITIVE
2015	May	15017365	Adenovirus	POSITIVE
2015	Jun	15017837	Adenovirus	POSITIVE
2015	Jun	15018329	Adenovirus	POSITIVE
2015	Jun	15019214	Adenovirus	POSITIVE
2015	Jun	15019636	Adenovirus	POSITIVE
2015	Jul	15022116	Adenovirus	POSITIVE
2015	Jul	15022622	Adenovirus	POSITIVE
2015	Jul	15023004	Adenovirus	POSITIVE
2015	Aug	15024232	Adenovirus	POSITIVE
2015	Aug	15024446	Adenovirus	POSITIVE
2015	Aug	15024846	Adenovirus	POSITIVE
2015	Aug	15025521	Adenovirus	POSITIVE
2015	Aug	15025658	Adenovirus	POSITIVE
2015	Sept	15027597	Adenovirus	POSITIVE
2015	Sept	15028859	Adenovirus	POSITIVE
2015	Oct	15030409	Adenovirus	POSITIVE
2015	Oct	15031213	Adenovirus	POSITIVE
2015	Oct	15031995	Adenovirus	POSITIVE
2015	Nov	15033357	Adenovirus	POSITIVE
2015	Nov	15035452	Adenovirus	POSITIVE
2015	Dec	15035785	Adenovirus	POSITIVE
2016	Mar	16007894	Adenovirus	POSITIVE
2016	Mar	16010577	Adenovirus	POSITIVE
2016	Apr	16011942	Adenovirus	POSITIVE
2016	Apr	16012882	Adenovirus	POSITIVE
2016	Apr	16013299	Adenovirus	POSITIVE
2016	May	16016449	Adenovirus	POSITIVE
2016	May	16016519	Adenovirus	POSITIVE
2016	Jul	16020691	Adenovirus	POSITIVE
2016	Aug	16025339	Adenovirus	POSITIVE
2016	Sept	16026745	Adenovirus	POSITIVE
2016	Nov	16033925	Adenovirus	POSITIVE
2016	Nov	16034820	Adenovirus	POSITIVE
2016	Dec	16035291	Adenovirus	POSITIVE
2017	Feb	17006043	Adenovirus	POSITIVE
2017	Feb	17006047	Adenovirus	POSITIVE
2017	Feb	17006180	Adenovirus	POSITIVE
2017	Mar	17008344	Adenovirus	POSITIVE
2017	Mar	17008523	Adenovirus	POSITIVE
2017	Mar	17008684	Adenovirus	POSITIVE
2017	Mar	17009005	Adenovirus	POSITIVE
2017	Apr	17010860	Adenovirus	POSITIVE
2017	Apr	17011396	Adenovirus	POSITIVE
2017	Apr	17011831	Adenovirus	POSITIVE
2017	Apr	17012386	Adenovirus	POSITIVE
2017	Apr	17012391	Adenovirus	POSITIVE
2017	Apr	17012670	Adenovirus	POSITIVE
2017	May	17013575	Adenovirus	POSITIVE
2017	May	17014116	Adenovirus	POSITIVE
2017	May	17015171	Adenovirus	POSITIVE
2017	May	17015936	Adenovirus	POSITIVE
2017	May	17015977	Adenovirus	POSITIVE
2017	Jun	17016816	Adenovirus	POSITIVE
2017	Jun	17017601	Adenovirus	POSITIVE
2017	Jun	17017840	Adenovirus	POSITIVE
2017	Aug	17022836	Adenovirus	POSITIVE
2017	Aug	17023308	Adenovirus	POSITIVE
2017	Aug	17023687	Adenovirus	POSITIVE
2017	Nov	17029388	Adenovirus	POSITIVE
2017	Nov	17031387	Adenovirus	POSITIVE
2018	Feb	18003797	Adenovirus	POSITIVE
2018	Mar	18006577	Adenovirus	POSITIVE
2018	Mar	18006619	Adenovirus	POSITIVE
2018	Mar	18007645	Adenovirus	POSITIVE
2018	Apr	18009753	Adenovirus	POSITIVE
2018	Apr	18009907	Adenovirus	POSITIVE
2018	Apr	18009970	Adenovirus	POSITIVE
2018	Apr	18010125	Adenovirus	POSITIVE
2018	Apr	18010669	Adenovirus	POSITIVE
2018	Apr	18010797	Adenovirus	POSITIVE
2018	Jun	18014674	Adenovirus	POSITIVE
2018	Jun	18015096	Adenovirus	POSITIVE
2018	Jul	18016943	Adenovirus	POSITIVE
2018	Jul	18018317	Adenovirus	POSITIVE
2018	Jul	18019019	Adenovirus	POSITIVE
2018	Aug	18020192	Adenovirus	POSITIVE
2018	Aug	18020366	Adenovirus	POSITIVE
2018	Aug	18020737	Adenovirus	POSITIVE
2018	Aug	18020980	Adenovirus	POSITIVE
2018	Aug	18021180	Adenovirus	POSITIVE
2018	Aug	18021593	Adenovirus	POSITIVE
2018	Sept	18024323	Adenovirus	POSITIVE
2018	Oct	18024815	Adenovirus	POSITIVE
2018	Nov	18027853	Adenovirus	POSITIVE
2018	Nov	18028515	Adenovirus	DETECTED
2018	Nov	18029036	Adenovirus	POSITIVE
2019	Jan	19001485	Adenovirus	POSITIVE
2019	Mar	19005744	Adenovirus	POSITIVE
2019	Mar	19006102	Adenovirus	POSITIVE
2019	Mar	19007532	Adenovirus	POSITIVE
2019	Apr	19008862	Adenovirus	POSITIVE
2019	May	19013113	Adenovirus	POSITIVE
2019	Jun	19014525	Adenovirus	POSITIVE
2019	Jun	19015142	Adenovirus	POSITIVE
2019	Jun	19015618	Adenovirus	POSITIVE
2019	Jun	19016122	Adenovirus	POSITIVE
2019	Jul	19017814	Adenovirus	POSITIVE
2019	Jul	19018667	Adenovirus	POSITIVE
2019	Oct	19026684	Adenovirus	POSITIVE
2019	Dec	19032299	Adenovirus	POSITIVE
2017	May	17006396	Adenovirus	POSITIVE
2017	Oct	17012942	Adenovirus	POSITIVE
2017	Oct	17013129	Adenovirus	POSITIVE
2017	Nov	17014666	Adenovirus	POSITIVE
2017	Dec	17016389	Adenovirus	POSITIVE
2017	Dec	17016390	Adenovirus	POSITIVE
2018	Jan	18000808	Adenovirus	POSITIVE
2018	Jan	18001324	Adenovirus	POSITIVE
2018	Feb	18001628	Adenovirus	POSITIVE
2018	Feb	18001629	Adenovirus	POSITIVE
2018	Feb	18001649	Adenovirus	POSITIVE
2018	Feb	18001727	Adenovirus	POSITIVE
2018	Feb	18002149	Adenovirus	POSITIVE
2018	Feb	18002329	Adenovirus	POSITIVE
2018	Feb	18002467	Adenovirus	POSITIVE
2018	Mar	18003317	Adenovirus	POSITIVE
2018	Mar	18003452	Adenovirus	POSITIVE
2018	Mar	18003592	Adenovirus	POSITIVE
2018	Mar	18003812	Adenovirus	POSITIVE
2018	Mar	18003979	Adenovirus	POSITIVE
2018	Mar	18004095	Adenovirus	POSITIVE
2018	Mar	18004097	Adenovirus	POSITIVE
2018	Mar	18004098	Adenovirus	POSITIVE
2018	Mar	18004436	Adenovirus	POSITIVE
2018	Mar	18004544	Adenovirus	POSITIVE
2018	Apr	18005102	Adenovirus	POSITIVE
2018	Apr	18005104	Adenovirus	POSITIVE
2018	Apr	18005245	Adenovirus	POSITIVE
2018	Jul	18009694	Adenovirus	POSITIVE
2018	Jul	18011154	Adenovirus	POSITIVE
2018	Jul	18011386	Adenovirus	POSITIVE
2018	Sept	18013860	Adenovirus	POSITIVE
2018	Sept	18014689	Adenovirus	POSITIVE
2018	Sept	18014967	Adenovirus	POSITIVE
2018	Sept	18015180	Adenovirus	POSITIVE
2018	Oct	18017115	Adenovirus	POSITIVE
2018	Oct	18017116	Adenovirus	POSITIVE
2018	Nov	18018242	Adenovirus	POSITIVE
2018	Dec	18020315	Adenovirus	POSITIVE
2019	Jan	19000813	Adenovirus	POSITIVE
2019	Jan	19001593	Adenovirus	POSITIVE
2019	Jan	19001689	Adenovirus	POSITIVE
2019	Jan	19001739	Adenovirus	POSITIVE
2019	Feb	19002612	Adenovirus	POSITIVE
2019	Feb	19003399	Adenovirus	POSITIVE
2019	Mar	19004681	Adenovirus	POSITIVE
2019	Mar	19005242	Adenovirus	POSITIVE
2019	Mar	19005702	Adenovirus	POSITIVE
2019	Apr	19006968	Adenovirus	POSITIVE
2019	Apr	19006985	Adenovirus	POSITIVE
2019	May	19008243	Adenovirus	POSITIVE
2019	May	19008487	Adenovirus	POSITIVE
2019	May	19008776	Adenovirus	POSITIVE
2019	Jun	19010159	Adenovirus	POSITIVE
2019	Jun	19010230	Adenovirus	POSITIVE
2019	Jun	19010322	Adenovirus	POSITIVE
2019	Jun	19010404	Adenovirus	POSITIVE
2019	Jun	19010517	Adenovirus	POSITIVE
2019	Jul	19010957	Adenovirus	POSITIVE
2018	Apr	18005807	Adenovirus	POSITIVE
2018	May	18007146	Adenovirus	POSITIVE
2018	Jul	18010416	Adenovirus	POSITIVE
2018	Jul	18011065	Adenovirus	POSITIVE
2018	Aug	18011696	Adenovirus	POSITIVE
2018	Aug	18012285	Adenovirus	POSITIVE
2015	Aug	15043067	Adenovirus	POSITIVE
2015	Aug	15043651	Adenovirus	POSITIVE
2017	Jan	17000205	Adenovirus	POSITIVE
2017	Feb	17006716	Adenovirus	POSITIVE
2018	Mar	18014869	Adenovirus	DETECTED
2018	Mar	18017485	Adenovirus	DETECTED
2018	Apr	18025624	Adenovirus	DETECTED
2018	Apr	18025796	Adenovirus	DETECTED
2018	Apr	18028228	Adenovirus	DETECTED
2018	May	18029956	Adenovirus	DETECTED
2018	May	18036417	Adenovirus	DETECTED
2018	Jun	18041004	Adenovirus	DETECTED
2018	Nov	18081214	Adenovirus	POSITIVE
2018	Nov	18083534	Adenovirus	DETECTED
2018	Nov	18084292	Adenovirus	DETECTED
2018	Dec	18086983	Adenovirus	DETECTED
2018	Dec	18090723	Adenovirus	DETECTED
2018	Dec	18091545	Adenovirus	DETECTED
2018	Dec	18091936	Adenovirus	DETECTED
2018	Dec	18094075	Adenovirus	DETECTED
2019	Jan	19003454	Adenovirus	DETECTED
2019	Jan	19003794	Adenovirus	DETECTED
2019	Jan	19004833	Adenovirus	DETECTED
2019	Mar	19017268	Adenovirus	DETECTED
2019	Mar	19017282	Adenovirus	DETECTED
2019	Mar	19023809	Adenovirus	DETECTED
2019	May	19036069	Adenovirus	DETECTED
2019	May	19037960	Adenovirus	DETECTED
2019	Jul	19049891	Adenovirus	DETECTED
2019	Jul	19055724	Adenovirus	DETECTED
2019	Jul	19056380	Adenovirus	DETECTED
2019	Sept	19070366	Adenovirus	DETECTED
2019	Sept	19070382	Adenovirus	DETECTED
2019	Oct	19074122	Adenovirus	DETECTED
2019	Oct	19074464	Adenovirus	DETECTED
2019	Oct	19076808	Adenovirus	DETECTED
2019	Oct	19079480	Adenovirus	DETECTED
2019	Nov	19084239	Adenovirus	DETECTED
2019	Nov	19086601	Adenovirus	DETECTED
2019	Nov	19089467	Adenovirus	DETECTED
2019	Dec	19092295	Adenovirus	DETECTED
2019	Dec	19094090	Adenovirus	DETECTED
2019	Dec	19096527	Adenovirus	DETECTED
2015	Feb	15028472	Adenovirus	POSITIVE
2015	Feb	15029946	Adenovirus	POSITIVE
2015	Mar	15032701	Adenovirus	POSITIVE
2015	Mar	15033892	Adenovirus	POSITIVE
2015	Mar	15034376	Adenovirus	POSITIVE
2015	Mar	15040997	Adenovirus	POSITIVE
2015	Mar	15042612	Adenovirus	POSITIVE
2015	Mar	15043170	Adenovirus	POSITIVE
2015	Mar	15046541	Adenovirus	POSITIVE
2015	Apr	15049887	Adenovirus	POSITIVE
2015	Apr	15052286	Adenovirus	POSITIVE
2015	Apr	15060530	Adenovirus	POSITIVE
2015	Apr	15061002	Adenovirus	POSITIVE
2015	Apr	15061698	Adenovirus	POSITIVE
2015	Apr	15061810	Adenovirus	POSITIVE
2015	May	15065736	Adenovirus	POSITIVE
2015	May	15065907	Adenovirus	POSITIVE
2015	May	15066049	Adenovirus	POSITIVE
2015	May	15067161	Adenovirus	POSITIVE
2015	May	15067482	Adenovirus	POSITIVE
2015	May	15069226	Adenovirus	POSITIVE
2015	May	15070183	Adenovirus	POSITIVE
2015	May	15070697	Adenovirus	POSITIVE
2015	May	15071504	Adenovirus	POSITIVE
2015	May	15071505	Adenovirus	POSITIVE
2015	May	15072763	Adenovirus	POSITIVE
2015	May	15074098	Adenovirus	POSITIVE
2015	May	15074793	Adenovirus	POSITIVE
2015	May	15076835	Adenovirus	POSITIVE
2015	May	15078920	Adenovirus	POSITIVE
2015	Jun	15082490	Adenovirus	POSITIVE
2015	Jun	15083802	Adenovirus	POSITIVE
2015	Jun	15085670	Adenovirus	POSITIVE
2015	Jun	15085672	Adenovirus	POSITIVE
2015	Jun	15093562	Adenovirus	POSITIVE
2015	Jun	15094346	Adenovirus	POSITIVE
2015	Jun	15096817	Adenovirus	POSITIVE
2015	Jun	15098126	Adenovirus	POSITIVE
2015	Jul	15101565	Adenovirus	POSITIVE
2015	Jul	15104659	Adenovirus	POSITIVE
2015	Jul	15104778	Adenovirus	POSITIVE
2015	Jul	15106103	Adenovirus	POSITIVE
2015	Jul	15106491	Adenovirus	POSITIVE
2015	Jul	15107183	Adenovirus	POSITIVE
2015	Jul	15107691	Adenovirus	POSITIVE
2015	Jul	15108041	Adenovirus	POSITIVE
2015	Jul	15108720	Adenovirus	POSITIVE
2015	Jul	15108727	Adenovirus	POSITIVE
2015	Jul	15109148	Adenovirus	POSITIVE
2015	Jul	15109932	Adenovirus	POSITIVE
2015	Jul	15110964	Adenovirus	POSITIVE
2015	Jul	15113598	Adenovirus	POSITIVE
2015	Jul	15114094	Adenovirus	POSITIVE
2015	Jul	15114177	Adenovirus	POSITIVE
2015	Aug	15114787	Adenovirus	POSITIVE
2015	Aug	15116218	Adenovirus	POSITIVE
2015	Aug	15117861	Adenovirus	POSITIVE
2015	Aug	15120005	Adenovirus	POSITIVE
2015	Aug	15124412	Adenovirus	POSITIVE
2015	Aug	15126482	Adenovirus	POSITIVE
2015	Aug	15126522	Adenovirus	POSITIVE
2015	Aug	15130099	Adenovirus	POSITIVE
2015	Aug	15130778	Adenovirus	POSITIVE
2015	Sept	15132504	Adenovirus	POSITIVE
2015	Sept	15133393	Adenovirus	POSITIVE
2015	Sept	15135136	Adenovirus	POSITIVE
2015	Sept	15137505	Adenovirus	POSITIVE
2015	Sept	15139280	Adenovirus	POSITIVE
2015	Sept	15139678	Adenovirus	POSITIVE
2015	Sept	15141741	Adenovirus	POSITIVE
2015	Sept	15143553	Adenovirus	POSITIVE
2015	Sept	15145406	Adenovirus	POSITIVE
2015	Sept	15145418	Adenovirus	POSITIVE
2015	Oct	15147669	Adenovirus	POSITIVE
2015	Oct	15153071	Adenovirus	POSITIVE
2015	Oct	15154974	Adenovirus	POSITIVE
2015	Oct	15156069	Adenovirus	POSITIVE
2015	Oct	15157666	Adenovirus	POSITIVE
2015	Oct	15159769	Adenovirus	POSITIVE
2015	Oct	15160058	Adenovirus	POSITIVE
2015	Oct	15160232	Adenovirus	POSITIVE
2015	Oct	15160970	Adenovirus	POSITIVE
2015	Nov	15163574	Adenovirus	POSITIVE
2015	Nov	15164895	Adenovirus	POSITIVE
2015	Nov	15169181	Adenovirus	POSITIVE
2015	Nov	15171779	Adenovirus	POSITIVE
2015	Nov	15172041	Adenovirus	POSITIVE
2015	Nov	15172984	Adenovirus	POSITIVE
2015	Nov	15173535	Adenovirus	POSITIVE
2015	Nov	15174484	Adenovirus	POSITIVE
2015	Nov	15177822	Adenovirus	POSITIVE
2015	Dec	15181669	Adenovirus	POSITIVE
2015	Dec	15184296	Adenovirus	POSITIVE
2016	Jan	16007012	Adenovirus	POSITIVE
2016	Jan	16008854	Adenovirus	POSITIVE
2016	Feb	16019095	Adenovirus	POSITIVE
2016	Feb	16020721	Adenovirus	POSITIVE
2016	Feb	16024601	Adenovirus	POSITIVE
2016	Feb	16024793	Adenovirus	POSITIVE
2016	Feb	16028406	Adenovirus	POSITIVE
2016	Feb	16028407	Adenovirus	POSITIVE
2016	Feb	16030705	Adenovirus	POSITIVE
2016	Mar	16038860	Adenovirus	POSITIVE
2016	Mar	16039279	Adenovirus	POSITIVE
2016	Mar	16040822	Adenovirus	POSITIVE
2016	Mar	16045879	Adenovirus	POSITIVE
2016	Mar	16049865	Adenovirus	POSITIVE
2016	Mar	16051067	Adenovirus	POSITIVE
2016	Apr	16055341	Adenovirus	POSITIVE
2016	Apr	16056532	Adenovirus	POSITIVE
2016	Apr	16058552	Adenovirus	POSITIVE
2016	Apr	16063558	Adenovirus	POSITIVE
2016	Apr	16063899	Adenovirus	POSITIVE
2016	May	16074230	Adenovirus	POSITIVE
2016	May	16075582	Adenovirus	POSITIVE
2016	May	16076097	Adenovirus	POSITIVE
2016	May	16077619	Adenovirus	POSITIVE
2016	May	16078905	Adenovirus	POSITIVE
2016	May	16083945	Adenovirus	POSITIVE
2016	May	16085352	Adenovirus	POSITIVE
2016	Jun	16085830	Adenovirus	POSITIVE
2016	Jun	16087321	Adenovirus	POSITIVE
2016	Jun	16089711	Adenovirus	POSITIVE
2016	Jun	16097106	Adenovirus	POSITIVE
2016	Jun	16097443	Adenovirus	POSITIVE
2016	Jun	16097843	Adenovirus	POSITIVE
2016	Jun	16098807	Adenovirus	POSITIVE
2016	Jul	16113199	Adenovirus	POSITIVE
2016	Jul	16114338	Adenovirus	POSITIVE
2016	Jul	16114342	Adenovirus	POSITIVE
2016	Jul	16115291	Adenovirus	POSITIVE
2016	Jul	16115666	Adenovirus	POSITIVE
2016	Jul	16115669	Adenovirus	POSITIVE
2016	Aug	16116983	Adenovirus	POSITIVE
2016	Aug	16117584	Adenovirus	POSITIVE
2016	Aug	16119539	Adenovirus	POSITIVE
2016	Aug	16125432	Adenovirus	POSITIVE
2016	Aug	16126976	Adenovirus	POSITIVE
2016	Aug	16128684	Adenovirus	POSITIVE
2016	Aug	16128894	Adenovirus	POSITIVE
2016	Aug	16131306	Adenovirus	POSITIVE
2016	Aug	16133300	Adenovirus	POSITIVE
2016	Aug	16134050	Adenovirus	POSITIVE
2016	Sept	16136696	Adenovirus	POSITIVE
2016	Sept	16142983	Adenovirus	POSITIVE
2016	Sept	16146488	Adenovirus	POSITIVE
2016	Sept	16150945	Adenovirus	POSITIVE
2016	Sept	16151495	Adenovirus	POSITIVE
2016	Oct	16153094	Adenovirus	POSITIVE
2016	Oct	16156647	Adenovirus	POSITIVE
2016	Oct	16157562	Adenovirus	POSITIVE
2016	Oct	16158815	Adenovirus	POSITIVE
2016	Oct	16159767	Adenovirus	POSITIVE
2016	Oct	16159962	Adenovirus	POSITIVE
2016	Oct	16159974	Adenovirus	POSITIVE
2016	Oct	16160075	Adenovirus	POSITIVE
2016	Oct	16160712	Adenovirus	POSITIVE
2016	Oct	16161218	Adenovirus	POSITIVE
2016	Oct	16163509	Adenovirus	POSITIVE
2016	Oct	16164125	Adenovirus	POSITIVE
2016	Oct	16166916	Adenovirus	POSITIVE
2016	Nov	16167047	Adenovirus	POSITIVE
2016	Nov	16168191	Adenovirus	POSITIVE
2016	Nov	16169003	Adenovirus	POSITIVE
2016	Nov	16171166	Adenovirus	POSITIVE
2016	Nov	16173682	Adenovirus	POSITIVE
2016	Nov	16174327	Adenovirus	POSITIVE
2016	Nov	16174361	Adenovirus	POSITIVE
2016	Nov	16175268	Adenovirus	POSITIVE
2016	Nov	16175973	Adenovirus	POSITIVE
2016	Nov	16176174	Adenovirus	POSITIVE
2016	Nov	16176410	Adenovirus	POSITIVE
2016	Nov	16177607	Adenovirus	POSITIVE
2016	Nov	16179940	Adenovirus	POSITIVE
2016	Dec	16182991	Adenovirus	POSITIVE
2016	Dec	16189301	Adenovirus	POSITIVE
2016	Dec	16189362	Adenovirus	POSITIVE
2016	Dec	16192263	Adenovirus	POSITIVE
2016	Dec	16192744	Adenovirus	POSITIVE
2016	Dec	16193885	Adenovirus	POSITIVE
2017	Jan	17000256	Adenovirus	POSITIVE
2017	Jan	17000555	Adenovirus	POSITIVE
2017	Jan	17000764	Adenovirus	POSITIVE
2017	Jan	17002965	Adenovirus	POSITIVE
2017	Jan	17003776	Adenovirus	POSITIVE
2017	Jan	17005811	Adenovirus	POSITIVE
2017	Jan	17006857	Adenovirus	POSITIVE
2017	Jan	17007751	Adenovirus	POSITIVE
2017	Jan	17008262	Adenovirus	POSITIVE
2017	Jan	17008355	Adenovirus	POSITIVE
2017	Jan	17008358	Adenovirus	POSITIVE
2017	Jan	17009091	Adenovirus	POSITIVE
2017	Jan	17010371	Adenovirus	POSITIVE
2017	Jan	17011576	Adenovirus	POSITIVE
2017	Jan	17012577	Adenovirus	POSITIVE
2017	Jan	17014104	Adenovirus	POSITIVE
[truncated: 27,081 more rows]
